# Supplementary material for: Single molecule counting and assessment of random molecular tagging errors with transposable giga-scale error-correcting barcodes
Source: BMC Genomics. 2017 Sep 21;18:745. doi: 10.1186/s12864-017-4141-4 (PMC5609065; doi:10.1186/s12864-017-4141-4)
Supplement: Supplementary file 2 — List of oligonucleotides. (TXT 11 kb) [file 12864_2017_4141_MOESM2_ESM.txt]

Supplementary Table 2. List of oligonucleotides
Common Oligonucleotides:
/5Phos/CTGTCTCTTATACACATCT
AGATCGGAAGAGCACACGTCTGAACTCC*A*G*T*C*A*C
Strand A:
AATGATACGGCGACCACCGAGATCTACACTCTTTCCCTACACGACGCTCTTCCGATCTNNNNNNTAATTTCGGCGGTGCGCACG
AATGATACGGCGACCACCGAGATCTACACTCTTTCCCTACACGACGCTCTTCCGATCTNNNNNNAAAAAACGGCGGTGCGCACG
AATGATACGGCGACCACCGAGATCTACACTCTTTCCCTACACGACGCTCTTCCGATCTNNNNNNTTGATACGGCGGTGCGCACG
AATGATACGGCGACCACCGAGATCTACACTCTTTCCCTACACGACGCTCTTCCGATCTNNNNNNTGTAATCGGCGGTGCGCACG
AATGATACGGCGACCACCGAGATCTACACTCTTTCCCTACACGACGCTCTTCCGATCTNNNNNNCTTTAACGGCGGTGCGCACG
AATGATACGGCGACCACCGAGATCTACACTCTTTCCCTACACGACGCTCTTCCGATCTNNNNNNATTGTTCGGCGGTGCGCACG
AATGATACGGCGACCACCGAGATCTACACTCTTTCCCTACACGACGCTCTTCCGATCTNNNNNNAGCTTACGGCGGTGCGCACG
AATGATACGGCGACCACCGAGATCTACACTCTTTCCCTACACGACGCTCTTCCGATCTNNNNNNTTCTAGCGGCGGTGCGCACG
AATGATACGGCGACCACCGAGATCTACACTCTTTCCCTACACGACGCTCTTCCGATCTNNNNNNATCACTCGGCGGTGCGCACG
AATGATACGGCGACCACCGAGATCTACACTCTTTCCCTACACGACGCTCTTCCGATCTNNNNNNACGTATCGGCGGTGCGCACG
AATGATACGGCGACCACCGAGATCTACACTCTTTCCCTACACGACGCTCTTCCGATCTNNNNNNTCTTGACGGCGGTGCGCACG
AATGATACGGCGACCACCGAGATCTACACTCTTTCCCTACACGACGCTCTTCCGATCTNNNNNNACTATCCGGCGGTGCGCACG
AATGATACGGCGACCACCGAGATCTACACTCTTTCCCTACACGACGCTCTTCCGATCTNNNNNNCATAGTCGGCGGTGCGCACG
AATGATACGGCGACCACCGAGATCTACACTCTTTCCCTACACGACGCTCTTCCGATCTNNNNNNGATCTACGGCGGTGCGCACG
AATGATACGGCGACCACCGAGATCTACACTCTTTCCCTACACGACGCTCTTCCGATCTNNNNNNTATGACCGGCGGTGCGCACG
AATGATACGGCGACCACCGAGATCTACACTCTTTCCCTACACGACGCTCTTCCGATCTNNNNNNAATTCGCGGCGGTGCGCACG
AATGATACGGCGACCACCGAGATCTACACTCTTTCCCTACACGACGCTCTTCCGATCTNNNNNNCTAATGCGGCGGTGCGCACG
AATGATACGGCGACCACCGAGATCTACACTCTTTCCCTACACGACGCTCTTCCGATCTNNNNNNGTACATCGGCGGTGCGCACG
AATGATACGGCGACCACCGAGATCTACACTCTTTCCCTACACGACGCTCTTCCGATCTNNNNNNTTAGCACGGCGGTGCGCACG
AATGATACGGCGACCACCGAGATCTACACTCTTTCCCTACACGACGCTCTTCCGATCTNNNNNNATATGCCGGCGGTGCGCACG
AATGATACGGCGACCACCGAGATCTACACTCTTTCCCTACACGACGCTCTTCCGATCTNNNNNNGCCATTCGGCGGTGCGCACG
AATGATACGGCGACCACCGAGATCTACACTCTTTCCCTACACGACGCTCTTCCGATCTNNNNNNTCCCAACGGCGGTGCGCACG
AATGATACGGCGACCACCGAGATCTACACTCTTTCCCTACACGACGCTCTTCCGATCTNNNNNNCACGATCGGCGGTGCGCACG
AATGATACGGCGACCACCGAGATCTACACTCTTTCCCTACACGACGCTCTTCCGATCTNNNNNNGACTCACGGCGGTGCGCACG
AATGATACGGCGACCACCGAGATCTACACTCTTTCCCTACACGACGCTCTTCCGATCTNNNNNNTACAGCCGGCGGTGCGCACG
AATGATACGGCGACCACCGAGATCTACACTCTTTCCCTACACGACGCTCTTCCGATCTNNNNNNAACCTGCGGCGGTGCGCACG
AATGATACGGCGACCACCGAGATCTACACTCTTTCCCTACACGACGCTCTTCCGATCTNNNNNNGTGTGTCGGCGGTGCGCACG
AATGATACGGCGACCACCGAGATCTACACTCTTTCCCTACACGACGCTCTTCCGATCTNNNNNNATGCACCGGCGGTGCGCACG
AATGATACGGCGACCACCGAGATCTACACTCTTTCCCTACACGACGCTCTTCCGATCTNNNNNNCAGTTCCGGCGGTGCGCACG
AATGATACGGCGACCACCGAGATCTACACTCTTTCCCTACACGACGCTCTTCCGATCTNNNNNNGAGAAGCGGCGGTGCGCACG
AATGATACGGCGACCACCGAGATCTACACTCTTTCCCTACACGACGCTCTTCCGATCTNNNNNNTAGCCTCGGCGGTGCGCACG
AATGATACGGCGACCACCGAGATCTACACTCTTTCCCTACACGACGCTCTTCCGATCTNNNNNNAAGGGACGGCGGTGCGCACG
AATGATACGGCGACCACCGAGATCTACACTCTTTCCCTACACGACGCTCTTCCGATCTNNNNNNGGTTTGCGGCGGTGCGCACG
AATGATACGGCGACCACCGAGATCTACACTCTTTCCCTACACGACGCTCTTCCGATCTNNNNNNAGTCCACGGCGGTGCGCACG
AATGATACGGCGACCACCGAGATCTACACTCTTTCCCTACACGACGCTCTTCCGATCTNNNNNNGTTACCCGGCGGTGCGCACG
AATGATACGGCGACCACCGAGATCTACACTCTTTCCCTACACGACGCTCTTCCGATCTNNNNNNTTTCGGCGGCGGTGCGCACG
AATGATACGGCGACCACCGAGATCTACACTCTTTCCCTACACGACGCTCTTCCGATCTNNNNNNCCAGTACGGCGGTGCGCACG
AATGATACGGCGACCACCGAGATCTACACTCTTTCCCTACACGACGCTCTTCCGATCTNNNNNNGCATACCGGCGGTGCGCACG
AATGATACGGCGACCACCGAGATCTACACTCTTTCCCTACACGACGCTCTTCCGATCTNNNNNNTCAACGCGGCGGTGCGCACG
AATGATACGGCGACCACCGAGATCTACACTCTTTCCCTACACGACGCTCTTCCGATCTNNNNNNACACGTCGGCGGTGCGCACG
AATGATACGGCGACCACCGAGATCTACACTCTTTCCCTACACGACGCTCTTCCGATCTNNNNNNCGATCTCGGCGGTGCGCACG
AATGATACGGCGACCACCGAGATCTACACTCTTTCCCTACACGACGCTCTTCCGATCTNNNNNNGGAAGACGGCGGTGCGCACG
AATGATACGGCGACCACCGAGATCTACACTCTTTCCCTACACGACGCTCTTCCGATCTNNNNNNTGACTCCGGCGGTGCGCACG
AATGATACGGCGACCACCGAGATCTACACTCTTTCCCTACACGACGCTCTTCCGATCTNNNNNNAGAGAGCGGCGGTGCGCACG
AATGATACGGCGACCACCGAGATCTACACTCTTTCCCTACACGACGCTCTTCCGATCTNNNNNNCGCAACCGGCGGTGCGCACG
AATGATACGGCGACCACCGAGATCTACACTCTTTCCCTACACGACGCTCTTCCGATCTNNNNNNTGCGGTCGGCGGTGCGCACG
AATGATACGGCGACCACCGAGATCTACACTCTTTCCCTACACGACGCTCTTCCGATCTNNNNNNCTCCGACGGCGGTGCGCACG
AATGATACGGCGACCACCGAGATCTACACTCTTTCCCTACACGACGCTCTTCCGATCTNNNNNNGTCGTCCGGCGGTGCGCACG
AATGATACGGCGACCACCGAGATCTACACTCTTTCCCTACACGACGCTCTTCCGATCTNNNNNNCCGACACGGCGGTGCGCACG
AATGATACGGCGACCACCGAGATCTACACTCTTTCCCTACACGACGCTCTTCCGATCTNNNNNNTCGGTGCGGCGGTGCGCACG
AATGATACGGCGACCACCGAGATCTACACTCTTTCCCTACACGACGCTCTTCCGATCTNNNNNNCGGCTTCGGCGGTGCGCACG
AATGATACGGCGACCACCGAGATCTACACTCTTTCCCTACACGACGCTCTTCCGATCTNNNNNNGGGGAACGGCGGTGCGCACG
AATGATACGGCGACCACCGAGATCTACACTCTTTCCCTACACGACGCTCTTCCGATCTNNNNNNTGGTCCCGGCGGTGCGCACG
AATGATACGGCGACCACCGAGATCTACACTCTTTCCCTACACGACGCTCTTCCGATCTNNNNNNAGGAGGCGGCGGTGCGCACG
AATGATACGGCGACCACCGAGATCTACACTCTTTCCCTACACGACGCTCTTCCGATCTNNNNNNCCTCAGCGGCGGTGCGCACG
AATGATACGGCGACCACCGAGATCTACACTCTTTCCCTACACGACGCTCTTCCGATCTNNNNNNGCTGCTCGGCGGTGCGCACG
AATGATACGGCGACCACCGAGATCTACACTCTTTCCCTACACGACGCTCTTCCGATCTNNNNNNCAACCCCGGCGGTGCGCACG
AATGATACGGCGACCACCGAGATCTACACTCTTTCCCTACACGACGCTCTTCCGATCTNNNNNNGAAGGGCGGCGGTGCGCACG
AATGATACGGCGACCACCGAGATCTACACTCTTTCCCTACACGACGCTCTTCCGATCTNNNNNNCCCTGGCGGCGGTGCGCACG
AATGATACGGCGACCACCGAGATCTACACTCTTTCCCTACACGACGCTCTTCCGATCTNNNNNNACCGCCCGGCGGTGCGCACG
AATGATACGGCGACCACCGAGATCTACACTCTTTCCCTACACGACGCTCTTCCGATCTNNNNNNCTGGCGCGGCGGTGCGCACG
AATGATACGGCGACCACCGAGATCTACACTCTTTCCCTACACGACGCTCTTCCGATCTNNNNNNCGTGGCCGGCGGTGCGCACG
AATGATACGGCGACCACCGAGATCTACACTCTTTCCCTACACGACGCTCTTCCGATCTNNNNNNGGCCCGCGGCGGTGCGCACG
AATGATACGGCGACCACCGAGATCTACACTCTTTCCCTACACGACGCTCTTCCGATCTNNNNNNGCGCGCCGGCGGTGCGCACG
Strand B:
CGCCGCCGCAGCGCTAATTTAGATGTGTATAAGAGACAG
CGCCGCCGCAGCGCAAAAAAAGATGTGTATAAGAGACAG
CGCCGCCGCAGCGCTTGATAAGATGTGTATAAGAGACAG
CGCCGCCGCAGCGCTGTAATAGATGTGTATAAGAGACAG
CGCCGCCGCAGCGCCTTTAAAGATGTGTATAAGAGACAG
CGCCGCCGCAGCGCATTGTTAGATGTGTATAAGAGACAG
CGCCGCCGCAGCGCAGCTTAAGATGTGTATAAGAGACAG
CGCCGCCGCAGCGCTTCTAGAGATGTGTATAAGAGACAG
CGCCGCCGCAGCGCATCACTAGATGTGTATAAGAGACAG
CGCCGCCGCAGCGCACGTATAGATGTGTATAAGAGACAG
CGCCGCCGCAGCGCTCTTGAAGATGTGTATAAGAGACAG
CGCCGCCGCAGCGCACTATCAGATGTGTATAAGAGACAG
CGCCGCCGCAGCGCCATAGTAGATGTGTATAAGAGACAG
CGCCGCCGCAGCGCGATCTAAGATGTGTATAAGAGACAG
CGCCGCCGCAGCGCTATGACAGATGTGTATAAGAGACAG
CGCCGCCGCAGCGCAATTCGAGATGTGTATAAGAGACAG
CGCCGCCGCAGCGCCTAATGAGATGTGTATAAGAGACAG
CGCCGCCGCAGCGCGTACATAGATGTGTATAAGAGACAG
CGCCGCCGCAGCGCTTAGCAAGATGTGTATAAGAGACAG
CGCCGCCGCAGCGCATATGCAGATGTGTATAAGAGACAG
CGCCGCCGCAGCGCGCCATTAGATGTGTATAAGAGACAG
CGCCGCCGCAGCGCTCCCAAAGATGTGTATAAGAGACAG
CGCCGCCGCAGCGCCACGATAGATGTGTATAAGAGACAG
CGCCGCCGCAGCGCGACTCAAGATGTGTATAAGAGACAG
CGCCGCCGCAGCGCTACAGCAGATGTGTATAAGAGACAG
CGCCGCCGCAGCGCAACCTGAGATGTGTATAAGAGACAG
CGCCGCCGCAGCGCGTGTGTAGATGTGTATAAGAGACAG
CGCCGCCGCAGCGCATGCACAGATGTGTATAAGAGACAG
CGCCGCCGCAGCGCCAGTTCAGATGTGTATAAGAGACAG
CGCCGCCGCAGCGCGAGAAGAGATGTGTATAAGAGACAG
CGCCGCCGCAGCGCTAGCCTAGATGTGTATAAGAGACAG
CGCCGCCGCAGCGCAAGGGAAGATGTGTATAAGAGACAG
CGCCGCCGCAGCGCGGTTTGAGATGTGTATAAGAGACAG
CGCCGCCGCAGCGCAGTCCAAGATGTGTATAAGAGACAG
CGCCGCCGCAGCGCGTTACCAGATGTGTATAAGAGACAG
CGCCGCCGCAGCGCTTTCGGAGATGTGTATAAGAGACAG
CGCCGCCGCAGCGCCCAGTAAGATGTGTATAAGAGACAG
CGCCGCCGCAGCGCGCATACAGATGTGTATAAGAGACAG
CGCCGCCGCAGCGCTCAACGAGATGTGTATAAGAGACAG
CGCCGCCGCAGCGCACACGTAGATGTGTATAAGAGACAG
CGCCGCCGCAGCGCCGATCTAGATGTGTATAAGAGACAG
CGCCGCCGCAGCGCGGAAGAAGATGTGTATAAGAGACAG
CGCCGCCGCAGCGCTGACTCAGATGTGTATAAGAGACAG
CGCCGCCGCAGCGCAGAGAGAGATGTGTATAAGAGACAG
CGCCGCCGCAGCGCCGCAACAGATGTGTATAAGAGACAG
CGCCGCCGCAGCGCTGCGGTAGATGTGTATAAGAGACAG
CGCCGCCGCAGCGCCTCCGAAGATGTGTATAAGAGACAG
CGCCGCCGCAGCGCGTCGTCAGATGTGTATAAGAGACAG
CGCCGCCGCAGCGCCCGACAAGATGTGTATAAGAGACAG
CGCCGCCGCAGCGCTCGGTGAGATGTGTATAAGAGACAG
CGCCGCCGCAGCGCCGGCTTAGATGTGTATAAGAGACAG
CGCCGCCGCAGCGCGGGGAAAGATGTGTATAAGAGACAG
CGCCGCCGCAGCGCTGGTCCAGATGTGTATAAGAGACAG
CGCCGCCGCAGCGCAGGAGGAGATGTGTATAAGAGACAG
CGCCGCCGCAGCGCCCTCAGAGATGTGTATAAGAGACAG
CGCCGCCGCAGCGCGCTGCTAGATGTGTATAAGAGACAG
CGCCGCCGCAGCGCCAACCCAGATGTGTATAAGAGACAG
CGCCGCCGCAGCGCGAAGGGAGATGTGTATAAGAGACAG
CGCCGCCGCAGCGCCCCTGGAGATGTGTATAAGAGACAG
CGCCGCCGCAGCGCACCGCCAGATGTGTATAAGAGACAG
CGCCGCCGCAGCGCCTGGCGAGATGTGTATAAGAGACAG
CGCCGCCGCAGCGCCGTGGCAGATGTGTATAAGAGACAG
CGCCGCCGCAGCGCGGCCCGAGATGTGTATAAGAGACAG
CGCCGCCGCAGCGCGCGCGCAGATGTGTATAAGAGACAG
Strand C:
GCGCTGCGGCGGCGAAATTACGTGCGCACCGCCG
GCGCTGCGGCGGCGTTTTTTCGTGCGCACCGCCG
GCGCTGCGGCGGCGTATCAACGTGCGCACCGCCG
GCGCTGCGGCGGCGATTACACGTGCGCACCGCCG
GCGCTGCGGCGGCGTTAAAGCGTGCGCACCGCCG
GCGCTGCGGCGGCGAACAATCGTGCGCACCGCCG
GCGCTGCGGCGGCGTAAGCTCGTGCGCACCGCCG
GCGCTGCGGCGGCGCTAGAACGTGCGCACCGCCG
GCGCTGCGGCGGCGAGTGATCGTGCGCACCGCCG
GCGCTGCGGCGGCGATACGTCGTGCGCACCGCCG
GCGCTGCGGCGGCGTCAAGACGTGCGCACCGCCG
GCGCTGCGGCGGCGGATAGTCGTGCGCACCGCCG
GCGCTGCGGCGGCGACTATGCGTGCGCACCGCCG
GCGCTGCGGCGGCGTAGATCCGTGCGCACCGCCG
GCGCTGCGGCGGCGGTCATACGTGCGCACCGCCG
GCGCTGCGGCGGCGCGAATTCGTGCGCACCGCCG
GCGCTGCGGCGGCGCATTAGCGTGCGCACCGCCG
GCGCTGCGGCGGCGATGTACCGTGCGCACCGCCG
GCGCTGCGGCGGCGTGCTAACGTGCGCACCGCCG
GCGCTGCGGCGGCGGCATATCGTGCGCACCGCCG
GCGCTGCGGCGGCGAATGGCCGTGCGCACCGCCG
GCGCTGCGGCGGCGTTGGGACGTGCGCACCGCCG
GCGCTGCGGCGGCGATCGTGCGTGCGCACCGCCG
GCGCTGCGGCGGCGTGAGTCCGTGCGCACCGCCG
GCGCTGCGGCGGCGGCTGTACGTGCGCACCGCCG
GCGCTGCGGCGGCGCAGGTTCGTGCGCACCGCCG
GCGCTGCGGCGGCGACACACCGTGCGCACCGCCG
GCGCTGCGGCGGCGGTGCATCGTGCGCACCGCCG
GCGCTGCGGCGGCGGAACTGCGTGCGCACCGCCG
GCGCTGCGGCGGCGCTTCTCCGTGCGCACCGCCG
GCGCTGCGGCGGCGAGGCTACGTGCGCACCGCCG
GCGCTGCGGCGGCGTCCCTTCGTGCGCACCGCCG
GCGCTGCGGCGGCGCAAACCCGTGCGCACCGCCG
GCGCTGCGGCGGCGTGGACTCGTGCGCACCGCCG
GCGCTGCGGCGGCGGGTAACCGTGCGCACCGCCG
GCGCTGCGGCGGCGCCGAAACGTGCGCACCGCCG
GCGCTGCGGCGGCGTACTGGCGTGCGCACCGCCG
GCGCTGCGGCGGCGGTATGCCGTGCGCACCGCCG
GCGCTGCGGCGGCGCGTTGACGTGCGCACCGCCG
GCGCTGCGGCGGCGACGTGTCGTGCGCACCGCCG
GCGCTGCGGCGGCGAGATCGCGTGCGCACCGCCG
GCGCTGCGGCGGCGTCTTCCCGTGCGCACCGCCG
GCGCTGCGGCGGCGGAGTCACGTGCGCACCGCCG
GCGCTGCGGCGGCGCTCTCTCGTGCGCACCGCCG
GCGCTGCGGCGGCGGTTGCGCGTGCGCACCGCCG
GCGCTGCGGCGGCGACCGCACGTGCGCACCGCCG
GCGCTGCGGCGGCGTCGGAGCGTGCGCACCGCCG
GCGCTGCGGCGGCGGACGACCGTGCGCACCGCCG
GCGCTGCGGCGGCGTGTCGGCGTGCGCACCGCCG
GCGCTGCGGCGGCGCACCGACGTGCGCACCGCCG
GCGCTGCGGCGGCGAAGCCGCGTGCGCACCGCCG
GCGCTGCGGCGGCGTTCCCCCGTGCGCACCGCCG
GCGCTGCGGCGGCGGGACCACGTGCGCACCGCCG
GCGCTGCGGCGGCGCCTCCTCGTGCGCACCGCCG
GCGCTGCGGCGGCGCTGAGGCGTGCGCACCGCCG
GCGCTGCGGCGGCGAGCAGCCGTGCGCACCGCCG
GCGCTGCGGCGGCGGGGTTGCGTGCGCACCGCCG
GCGCTGCGGCGGCGCCCTTCCGTGCGCACCGCCG
GCGCTGCGGCGGCGCCAGGGCGTGCGCACCGCCG
GCGCTGCGGCGGCGGGCGGTCGTGCGCACCGCCG
GCGCTGCGGCGGCGCGCCAGCGTGCGCACCGCCG
GCGCTGCGGCGGCGGCCACGCGTGCGCACCGCCG
GCGCTGCGGCGGCGCGGGCCCGTGCGCACCGCCG
GCGCTGCGGCGGCGGCGCGCCGTGCGCACCGCCG
