# Supplementary material for: Single molecule counting and assessment of random molecular tagging errors with transposable giga-scale error-correcting barcodes
Source: BMC Genomics. 2017 Sep 21;18:745. doi: 10.1186/s12864-017-4141-4 (PMC5609065; doi:10.1186/s12864-017-4141-4)
Supplement: Supplementary file 3 — Comparison of MAQC qPCR and EXB-based quantification methods. (TXT 90 kb) [file 12864_2017_4141_MOESM3_ESM.txt]

Supplementary Table 6. Comparison of MAQC qPCR and EXB-based quantification methods.
* qPCR values are normalized to POLR2A; RNA-Seq is normalized to TPM
	Brain qPCR	Brain 10ng	Brain 1ng	Brain 100pg	UHRR qPCR	UHRR 10ng	UHRR 1ng	UHRR 100pg
ENSG00000156006	0.00050608	0	0	0	0.0004841	0	0	0
ENSG00000117054	0.098604708	76.09333333	52.8	50.23	0.108267415	59.79	21.38333333	29.93333333
ENSG00000122971	0.413431882	4.01	4.646666667	4.62	0.230071238	1.346666667	2.14	5.3
ENSG00000072778	1.181059518	169.9866667	199.16	264.6633333	0.546244403	75.37666667	177.7233333	132.45
ENSG00000075239	0.572599795	102.6766667	86.55333333	61.34	0.42917195	55.07333333	11.76666667	46.4
ENSG00000196839	2.255083373	61.63666667	118.4433333	197.26	0.09767223	1.863333333	0.34	2.496666667
ENSG00000101986	0.084479225	5.606666667	7.466666667	9.05	0.011889908	0.1	0.116666667	0.496666667
ENSG00000134982	0.341431268	67.70333333	40.04	15.91	2.063446415	235.0466667	76.60666667	86.11
ENSG00000091583	2.323011795	107.8433333	74.51	202.17	0.000599835	0	0	2.33
ENSG00000108381	0.006506285	0.196666667	0.076666667	0	0.339243388	17.97	12.14666667	6.196666667
ENSG00000197299	0.222168848	34.16	77.71	6.556666667	0.046034228	8.766666667	7.94	1.296666667
ENSG00000139618	0.213511048	46.76333333	30.38333333	4.57	0.003234828	0.16	0	0
ENSG00000169814	0.105145908	8.55	4.943333333	3.886666667	0.248297495	4.966666667	1.903333333	2.56
ENSG00000135446	3.919030685	57.36	137.5066667	242.48	0.445822143	12.24	17.10666667	20.26333333
ENSG00000171365	0.06297142	12.42333333	9.306666667	3.213333333	0.029562812	5.29	3.116666667	1.17
ENSG00000108821	0.557728325	27.73333333	89.02	70.35666667	0.01074655	3.013333333	10.21	0.253333333
ENSG00000047457	1.06534264	153.06	48.6	96.49666667	0.271845183	23.71333333	23.79666667	20.44333333
ENSG00000138061	0.145937513	11.67333333	11.51333333	5.046666667	0.110982128	9.3	8.546666667	0.663333333
ENSG00000100197	0.00203214	0.83	0.216666667	1.523333333	0.000952093	1.243333333	6.82	1.766666667
ENSG00000188641	0.190920155	22.39	5.66	3.466666667	0.06468587	7.996666667	2.3	0
ENSG00000163161	0.47759193	33.54666667	32.34666667	15.62333333	0.3459509	18.51666667	16.21333333	9.723333333
ENSG00000134899	0.459917863	28.81333333	11.95	39.87333333	0.436885733	22.39666667	7.633333333	22.89
ENSG00000124491	0.001975063	0.896666667	0	0	0.142665832	5.826666667	1.633333333	0.896666667
ENSG00000103876	0.171856008	12.10333333	36.41333333	11.57666667	0.026717553	3.836666667	0.363333333	1.026666667
ENSG00000131482	0.105162593	10	8.49	10.77333333	0.00047418	0	0	0
ENSG00000106571	0.45589933	22.24	16.22666667	39.97666667	0.230621898	8.846666667	6.45	2.886666667
ENSG00000185245	0.00049723	0.49	1.516666667	0	0.00047418	0.193333333	0	0
ENSG00000113924	0.242495898	30.92666667	28.12666667	7.4	0.003724293	0.216666667	2.856666667	0
ENSG00000164690	0.015046213	0.646666667	0.303333333	0	0.018498693	0.35	0.336666667	0.43
ENSG00000165704	1.376484203	87.95333333	146.1933333	225.2033333	1.016139948	80.08	57.26333333	51.67666667
ENSG00000165704	1.296181488	87.95333333	146.1933333	225.2033333	1.232436963	80.08	57.26333333	51.67666667
ENSG00000165704	1.318880195	87.95333333	146.1933333	225.2033333	1.248511058	80.08	57.26333333	51.67666667
ENSG00000165704	1.253071748	87.95333333	146.1933333	225.2033333	1.2494052	80.08	57.26333333	51.67666667
ENSG00000165704	1.315326058	87.95333333	146.1933333	225.2033333	1.45937496	80.08	57.26333333	51.67666667
ENSG00000165704	1.380089163	87.95333333	146.1933333	225.2033333	1.26966595	80.08	57.26333333	51.67666667
ENSG00000165704	1.3820955	87.95333333	146.1933333	225.2033333	1.186769197	80.08	57.26333333	51.67666667
ENSG00000165704	1.396796425	87.95333333	146.1933333	225.2033333	1.165594763	80.08	57.26333333	51.67666667
ENSG00000165704	1.365284265	87.95333333	146.1933333	225.2033333	1.260974062	80.08	57.26333333	51.67666667
ENSG00000165704	1.427548948	87.95333333	146.1933333	225.2033333	1.16892622	80.08	57.26333333	51.67666667
ENSG00000165704	1.297562078	87.95333333	146.1933333	225.2033333	1.269119013	80.08	57.26333333	51.67666667
ENSG00000090339	0.396202287	35.24	51.4	42.85333333	0.044181335	1.993333333	0.803333333	0
ENSG00000105639	0.131682338	3.46	5.23	17.12	0.153247373	0.903333333	0.533333333	0
ENSG00000157404	0.062930448	7.033333333	1.793333333	5.47	0.593409423	31.07666667	18.36	4.956666667
ENSG00000175445	0.045581605	12.99333333	7.173333333	38.17	0.356471888	30.21	21.49333333	18.74666667
ENSG00000197535	0.231690988	62.45333333	25.97666667	13.49333333	2.1144088	125.4966667	75.04666667	45.43
ENSG00000185920	0.060992483	18.17666667	10.39333333	12.41333333	0.154942798	42.89	25.84	55.57666667
ENSG00000188257	0.08870603	3.35	5.116666667	3.323333333	0.002849905	0	0	0
ENSG00000064835	0.00050608	0.33	0	0	0.00047983	0	0	0
ENSG00000139687	0.37546639	129.9666667	43.3	74.37666667	0.19507654	40.24666667	16.30333333	45.88333333
ENSG00000112077	0.448008457	74.53	39.33666667	47.83666667	0.00040849	0.41	0	0
ENSG00000149489	0.005233978	0.766666667	2	0	0.068092213	1.83	10.43666667	11.30333333
ENSG00000070915	0.162226838	36.08333333	27.18333333	193.8066667	0.00040849	0	0	0
ENSG00000006071	0.001463263	0.92	0	0	0.179814285	19.79	25.30333333	118.1066667
ENSG00000120708	0.149767622	142.8033333	162.67	116.6366667	0.004976045	3.176666667	0.333333333	2.206666667
ENSG00000092295	0.00785923	0.32	8.85	0	0.012172185	1.143333333	15.72333333	0
ENSG00000077498	2.66105607	41.15	39.17	20.77666667	0.000465977	0	0	0
ENSG00000084674	9.525899572	384.56	144.3233333	102.2	0.00348281	0.426666667	0.14	0.486666667
ENSG00000023839	0.423268935	25.24333333	15.71333333	20.22666667	0.00265259	0.38	0	0
ENSG00000160211	1.785637908	42.96333333	62.74	104.7266667	0.478595348	5.606666667	10.93333333	11.04666667
ENSG00000113905	0.001214858	0.593333333	0.496666667	0	0.000706162	0	0	0
ENSG00000110921	0.23483671	8.04	9.626666667	9.866666667	0.164744245	3.283333333	20.31	2.713333333
ENSG00000007908	0.000753703	0	0.126666667	0	0.004926373	0.38	2.363333333	0
ENSG00000125255	0.00037878	0	0	0	0.00040849	0	0	0
ENSG00000142168	2.241712043	92.46666667	150.6433333	219.5933333	3.204273898	122.7466667	141.8333333	185.9666667
ENSG00000151090	0.07171163	5.966666667	3.156666667	1.846666667	0.591911855	40.77333333	9.26	27.85333333
ENSG00000138376	0.17153784	36.27	12.3	9.526666667	0.024653043	11.67666667	1.716666667	0
ENSG00000127980	0.13293365	32.44	10.67333333	52.68333333	0.115365092	27.85	12.61	11.76
ENSG00000145020	0.02576743	21.37333333	25.72666667	23.28	0.042435725	16.57	28.32666667	100.4933333
ENSG00000140465	0.008456383	1.62	4.866666667	0	0.001719515	0.506666667	0.323333333	0
ENSG00000131187	0.005017953	0.486666667	5.696666667	1.973333333	0.00032397	0.793333333	0	0
ENSG00000128714	0.032265778	4.03	2.733333333	0	0.00047418	0	0	0
ENSG00000130164	0.442036755	81.35	122.9133333	48.12333333	0.130414957	6.056666667	25.13	43.34
ENSG00000141510	2.538423965	46.31	87.93666667	293.5733333	0.231047843	4.246666667	27.04333333	0.833333333
ENSG00000110799	0.014461435	0.39	0.196666667	0	0.70797527	7.183333333	16.14666667	10.80666667
ENSG00000165392	0.138306055	32.76	5.956666667	1.82	0.037544915	6.413333333	5.513333333	1.37
ENSG00000132693	0.00042771	0.2	0	0	0.000409502	0	0	0
ENSG00000196352	1.286384695	191.98	126.3633333	77.17333333	0.1125506	25.96333333	10.15333333	14.41666667
ENSG00000125538	0.025868732	3.836666667	1.99	0	0.068045295	0.623333333	0.313333333	0
ENSG00000169429	0.583019758	178.7466667	64.10333333	10.44666667	0.015705748	0.776666667	0.593333333	0
ENSG00000168394	0.444567122	14.05666667	30.81666667	11.28666667	0.32586839	5.733333333	5.86	15.63333333
ENSG00000226979	0.001821363	0.326666667	0	0	0.00431948	0	0	0
ENSG00000115457	1.0332903	42.98333333	184.75	107.9066667	0.049165917	4.466666667	6.88	10.45666667
ENSG00000115461	0.750639673	57.63333333	48.62	39.5	0.279468568	27.40666667	26.20333333	25.18333333
ENSG00000136244	0.00787771	30.04666667	13.02666667	10.15666667	0.003156123	0.82	0	0
ENSG00000167244	10.3739713	631.7633333	662.2766667	468.46	0.08386111	11.21333333	10.43	15.09333333
ENSG00000170425	0.114319455	11.26	13.2	32.27	0.05675803	3.736666667	7.59	8.82
ENSG00000043591	0.045861545	0.666666667	1.253333333	0	0.358026713	6.283333333	5.75	9.37
ENSG00000135046	0.507447945	171.8966667	84.10333333	96.51	0.054430233	16.51333333	15.23333333	8.536666667
ENSG00000018625	0.087297315	1.936666667	6.1	6.976666667	6.108955827	137.9233333	102.8666667	159.82
ENSG00000108878	0.000520827	0	0	0	0.001358083	0	0.453333333	0
ENSG00000167286	0.773980823	41.04	106.3766667	47.16666667	0.001275983	0	0	0
ENSG00000198851	0.605278298	28.31666667	29.44666667	18.31	0.002653538	0.4	0.44	0
ENSG00000135346	0.838073118	9.82	9.12	30.71	0.000720642	0	0	0
ENSG00000101204	0.00435987	0.133333333	0.63	0	0.147494443	2.646666667	3.463333333	12.16333333
ENSG00000147571	0.00042771	0.29	0	0	0.012237983	2.05	0.68	0
ENSG00000140505	0.000515913	0.14	0	0	0.00032397	0	0	0
ENSG00000160870	0.002210935	3.66	0.803333333	0	0.00032397	1.256666667	0	0
ENSG00000197838	0.00042771	0	0	0	0.00032397	0	0	0
ENSG00000197408	0.000507288	0.12	0	0	0.000530008	0	0	0
ENSG00000138109	0.00042771	0	0	0	0.00032397	0	0	0
ENSG00000197446	0.00042771	0	0	0	0.00032397	0	0	0
ENSG00000134716	0.02237552	0.38	0	0	0.239351862	9.453333333	10.08666667	3.08
ENSG00000106258	0.001368728	9.31	2.32	22.81333333	0.00032397	5.31	1.21	1.436666667
ENSG00000187048	0.00042771	0.19	0.72	0	0.002457218	0	0	0
ENSG00000169676	0.051036873	0	0.43	0.713333333	0.03815894	0.576666667	1.863333333	0
ENSG00000130427	0.004125283	0	0	0	0.00032397	0	0	0
ENSG00000022355	0.00382005	0.26	0.516666667	0	1.159915093	282.95	112.18	102.0966667
ENSG00000109158	0.001540543	0.283333333	0.106666667	0	0.299811183	31.71	11.36	15.92666667
ENSG00000145863	0.003394963	0.553333333	0	0	0.87079201	142.48	95.09333333	77.57666667
ENSG00000187730	0.007891125	0	1.27	0	1.24548358	22.04	46.52333333	98.15333333
ENSG00000120251	0.00639995	0.27	0.15	0	1.633895163	280.07	107.5866667	115.8866667
NM_000838	0.00350744	0	0	0	0.495053477	0	0	0
ENSG00000198822	0.001621025	0	0.453333333	0.613333333	0.41513949	65.05	30.32666667	33.26666667
ENSG00000084207	11.71214236	63.03333333	175.7466667	145.6633333	3.54545771	23.54666667	66.81666667	65.9
ENSG00000184674	0.05804415	9.606666667	22.14	31.36	0.054996475	8.156666667	30.18666667	19.63666667
ENSG00000197081	0.327337543	44.46	33.92333333	19.68666667	0.086545288	6.566666667	7.15	4.316666667
ENSG00000115594	0.07179186	21.56	14.14333333	6.626666667	0.036297978	5	13.34333333	0.356666667
ENSG00000139626	7.545838373	188.3133333	313.49	209	0.008002628	0.313333333	0.696666667	3.733333333
ENSG00000113889	0.03320929	2.67	0.416666667	22.20666667	0.005877685	0.266666667	0	0
ENSG00000124588	0.545935465	21.83	45.53333333	78.97	0.42742532	8.11	35.91333333	6.45
ENSG00000185624	8.195954148	290.14	577.0466667	459.64	1.098607155	40.14666667	92.13	96.77
ENSG00000085563	0.03248952	7.936666667	3.9	0	0.143114343	13.07333333	15.4	16.72333333
ENSG00000175535	0.00050608	0	0	0	0.000717908	0	0	0
ENSG00000181222	1.00E+00	93.71666667	69.08333333	147.57	1.000918493	257.18	48.97666667	44.81
ENSG00000181222	1.000025018	93.71666667	69.08333333	147.57	1.000403538	257.18	48.97666667	44.81
ENSG00000181222	1.00E+00	93.71666667	69.08333333	147.57	1.000168508	257.18	48.97666667	44.81
ENSG00000181222	1.00005041	93.71666667	69.08333333	147.57	1.000550565	257.18	48.97666667	44.81
ENSG00000181222	1.00E+00	93.71666667	69.08333333	147.57	1.00030071	257.18	48.97666667	44.81
ENSG00000181222	1.00E+00	93.71666667	69.08333333	147.57	1.000083913	257.18	48.97666667	44.81
ENSG00000181222	1.013715065	93.71666667	69.08333333	147.57	1.00044899	257.18	48.97666667	44.81
ENSG00000181222	1.000073283	93.71666667	69.08333333	147.57	1.000375668	257.18	48.97666667	44.81
ENSG00000181222	1.00E+00	93.71666667	69.08333333	147.57	1.000115793	257.18	48.97666667	44.81
ENSG00000181222	1.00012214	93.71666667	69.08333333	147.57	1.00054591	257.18	48.97666667	44.81
ENSG00000181222	1.00043812	93.71666667	69.08333333	147.57	1.000116525	257.18	48.97666667	44.81
NM_000939	0.00222795	0	0	0	0.000851695	0	0	0
ENSG00000168938	0.461686355	22.08666667	19.57333333	29.08	0.074030808	2.053333333	0.396666667	1.813333333
ENSG00000138814	0.296609158	34.09666667	14.07333333	10.39666667	3.242141443	263.65	90.14333333	61.67
ENSG00000113494	0.007049823	20.83	20.37666667	10.44666667	0.004144853	1.5	0.756666667	0.306666667
ENSG00000073756	0.028375925	51.75333333	33.97666667	17.76666667	0.00895891	3.593333333	2.086666667	0
ENSG00000131759	0.56640735	14.62	76.33333333	174.93	0.285143955	6.62	13.57666667	14.27666667
ENSG00000160194	0.348313225	13.99666667	12.47	90.16	0.322033217	5.58	2.963333333	2.27
ENSG00000171824	0.36830781	51.16666667	148.0433333	37.52	0.221332863	12.64666667	27.05666667	48.21666667
ENSG00000156983	0.32657271	11.41	18.69	2.553333333	0.303113818	3.2	4.696666667	9.836666667
ENSG00000104537	0.00073645	0	0	0	0.00122662	0	0	0
ENSG00000144283	0.039293415	60.41	48.11	85.81333333	0.106372048	128.96	107.7	71.50333333
ENSG00000007402	0.050784817	3.246666667	2.38	4.026666667	0.293132023	6.956666667	7.376666667	6.806666667
ENSG00000133961	0.554850663	77.28333333	67.32	85.64333333	0.57354242	40.28	25.58333333	20.9
ENSG00000115561	0.447710405	66.52	43.89	16.55666667	1.16136048	104.0133333	73.29	86.32
ENSG00000140538	0.00192872	0.66	0.09	0	0.43079261	35.91333333	37.45666667	24.11
ENSG00000114354	0.794325778	163.36	100.9633333	66.38	0.40779141	54.51333333	69.08333333	19.45333333
ENSG00000123240	0.532378955	19.92666667	13.37	51.59	1.958484328	64.72	77.22666667	69.48666667
ENSG00000144834	0.041386275	0	2.296666667	0	5.023403067	56.35333333	113.2566667	228.48
NM_001008411	0.639640193	0	0	0	0.191584983	0	0	0
ENSG00000168385	2.866325282	422.9766667	247.0066667	312.07	2.278676545	218.3166667	90.04333333	86.20333333
ENSG00000128294	0.02370543	16.19333333	14.08666667	18.55333333	0.02062972	3.7	4.066666667	25.7
NM_001008656	0.760474235	0	0	0	0.273353408	0	0	0
ENSG00000073921	0.714445255	260.4166667	225.2066667	112.1833333	0.978871088	187.9733333	220.58	104.32
NM_001008699	0.199992978	0	0	0	0.094805878	0	0	0
ENSG00000139842	1.092820575	94.81666667	71.95666667	46.48	0.433982275	30.86333333	13.83666667	17.21666667
NM_001009551	1.617956175	0	0	0	1.127504015	0	0	0
ENSG00000089685	1.641243803	37.32666667	32.71333333	56.89	0.00380612	0	0.973333333	3.166666667
NM_001012733	0.115146262	0	0	0	0.47499865	0	0	0
NM_001013029	1.86235758	0	0	0	0.001846092	0	0	0
ENSG00000172733	0.025487015	1.053333333	0.416666667	0	0.21624915	14	6.756666667	0.75
ENSG00000123843	0.127388063	27.64666667	5.123333333	76.93666667	0.00048939	0	0	0
ENSG00000114770	0.036950148	22.90666667	11.22333333	5.273333333	0.136679495	43.39333333	15.94666667	14.09
ENSG00000160145	0.005382595	9.653333333	4.35	5.9	0.332124553	54.60666667	91.26333333	59.2
ENSG00000163513	0.794425208	43.4	14.82333333	6.27	0.327415225	11.05666667	7.94	1.57
ENSG00000162931	0.01979173	1.716666667	0.483333333	0	0.196385675	4.973333333	5.603333333	3.99
ENSG00000076554	0.278716647	106.5133333	67.73666667	99.49333333	0.50445666	157.1466667	58.98	56.33666667
ENSG00000214021	0.238186945	25.99666667	52.98666667	24.16666667	0.152122938	8.416666667	23.96666667	15.25
ENSG00000159784	0.009868848	0.98	0.283333333	0.37	0.492563678	37.26666667	44.31333333	44.20333333
ENSG00000128606	0.059198083	6.323333333	2.636666667	3.636666667	0.006901845	2.943333333	1.92	3.166666667
ENSG00000163703	0.075432882	16.52666667	36.38	43.66	0.207367902	27.12333333	50.18666667	39.67666667
ENSG00000181856	0.039604235	0.56	1.363333333	4.693333333	0.024783722	0.256666667	0.146666667	0
ENSG00000064651	0.193801305	41.29666667	14.19333333	89.83666667	0.551036485	71.48666667	27.19666667	25.55666667
ENSG00000145545	0.309412078	24.02333333	12.54666667	12.69666667	0.313848998	12.75666667	35.92666667	13.28
ENSG00000176890	1.036004335	158.3766667	97.21	104.58	0.037716413	6.373333333	2.453333333	0
ENSG00000162692	0.03816601	13.04	4.166666667	4.286666667	0.023140463	2.59	1.62	0
ENSG00000077522	0.006763118	2.213333333	0.623333333	0	0.166549265	26.81666667	15.24333333	7.113333333
ENSG00000155897	0.047654293	2.886666667	0.73	3.453333333	0.19134536	4.47	3.646666667	5.033333333
ENSG00000141433	0.001401305	0.336666667	0	0	0.09401875	6.006666667	8.006666667	2.75
ENSG00000148926	0.599717858	30.25	42.32333333	42.23333333	0.091437272	2.493333333	3.32	24.36
ENSG00000144843	0.021219123	0.87	1.843333333	0	0.026318775	2.306666667	0.84	1.066666667
ENSG00000081051	5.7411715	433.95	222.9666667	167.1266667	0.000445028	0	0	5.603333333
ENSG00000179477	0.00714212	0	0	0	0.000687465	0	1.526666667	3.86
ENSG00000161905	0.00465183	1.023333333	0	0	0.00048939	0	0	0
ENSG00000091879	0.000714525	1.926666667	2.72	0	0.0411218	5.59	14.07666667	1.66
ENSG00000151729	0.630260818	12.17	11.70666667	2.406666667	3.252885055	60.84333333	50.76	60.32333333
ENSG00000164111	6.982061338	320.9766667	293.4366667	267.87	1.177260307	81.46	34.07666667	59.36333333
ENSG00000138356	0.10024619	6.486666667	7.303333333	34.83333333	0.01768999	0.786666667	0.08	1.086666667
ENSG00000110330	0.445887385	88.95	39.07333333	20.26	0.248780573	43.73333333	34.21	73.49333333
ENSG00000091262	0.032928398	3.87	7.796666667	6.476666667	0.001936388	0	0.206666667	0
ENSG00000111348	1.362279268	63.24	120.5066667	112.0333333	0.21020621	5.296666667	13.65666667	19.63333333
ENSG00000071553	0.242364765	42.07666667	156.45	87.02	0.451956237	35.96	118.0466667	107.64
ENSG00000152785	0.00051	0.066666667	0.073333333	0	0.007064645	0.5	0.143333333	0.903333333
ENSG00000221819	0.099748558	1.743333333	0	0	0.05838085	0	2.62	0
ENSG00000145386	0.227386098	110.0333333	50.56	70.97333333	0.000652452	1.64	0.32	0
ENSG00000106952	0.00037878	0	0	0	0.003115695	0	0	0
ENSG00000129226	0.760492573	19.2	30.49	3.566666667	0.21101012	0	17.22333333	8.47
ENSG00000132964	0.17782123	32.12333333	29.08333333	13.70666667	0.174860983	33.22333333	68.47666667	18.18333333
ENSG00000136807	0.536153598	21.61333333	55.48	45.37666667	0.643971075	20.36333333	40.61666667	78.03333333
ENSG00000136457	0.003504042	0.503333333	0.77	0	0.375389335	5.23	3.393333333	2.5
ENSG00000149554	0.076123973	67.05333333	90.00333333	73.83	0.002060113	9.66	1.923333333	0
ENSG00000100604	0.010805073	0	0.38	0	2.928500697	16.73	91.46	51.94333333
ENSG00000099622	2.116681705	73.37	147.0833333	33.84	3.90224847	86.98	222.55	233.27
ENSG00000106367	0.82252217	20.06333333	43.5	15.76333333	0.765956223	11.50333333	17.14	41.58333333
ENSG00000129562	0.790579758	71.49666667	171.4133333	246.4333333	0.417329135	26.92	30.21666667	70.09666667
ENSG00000058866	0.010555062	4.723333333	0.983333333	0.406666667	0.82872443	28.08333333	17.70666667	54.59
ENSG00000167657	0.187734565	9.146666667	10.50333333	21.11	0.204991398	5.456666667	10.85666667	21.49333333
ENSG00000109606	0.113592183	277.28	103.3133333	61.25666667	0.063130285	95.23333333	49.92	20.00333333
ENSG00000132535	0.152638688	8.61	10.52666667	1.093333333	2.374434348	45.9	92.39333333	109.3166667
ENSG00000130816	0.798898913	116.62	202.0033333	184.2766667	0.194510963	18.66666667	66.15	44.11
ENSG00000110321	7.18508446	838.2066667	548.04	394.2366667	4.3488988	404.05	148.7233333	342.5533333
ENSG00000066044	1.192814718	65.73666667	67.14333333	131.9233333	0.436710248	26.13	13.54666667	54.28333333
ENSG00000124882	0.034943303	13.45666667	5.076666667	0.523333333	0.000386873	0	0	0
ENSG00000178607	0.41216345	27.33	26.16333333	7.87	0.06432526	0.846666667	0.716666667	1.04
ENSG00000170323	0.00042771	0	0	0	0.005208853	0	0	0
ENSG00000163586	1.475777785	10.73	9.386666667	30.00666667	0.003154017	0	2.6	0
ENSG00000086570	0.004449287	0.566666667	0.376666667	0.11	0.92304058	78.13666667	59.97666667	41.96666667
ENSG00000131781	0.207716108	19.07	13.57333333	17.06333333	0.031424178	6.94	8.356666667	0
ENSG00000146729	0.905638305	112.0333333	77.59666667	54.81666667	0.781365273	55.51666667	36.41333333	24.75333333
ENSG00000102539	0.00050608	0	0	0	0.00047983	0	0	4.066666667
ENSG00000142871	0.667264918	118.0566667	117.85	107.99	0.089523055	5.83	2.93	7.266666667
ENSG00000049249	0.028701395	0	0.263333333	0	0.00053236	0	0	0
ENSG00000165458	0.711529095	151.5366667	54.93666667	132.3766667	0.14746427	8.05	59.72	28.85666667
ENSG00000185254	0.00042771	0.283333333	0	0	0.00032397	0	0	0
ENSG00000107331	0.506917478	38.29666667	54.69333333	76.50666667	3.5872927	116.7533333	225.2366667	376.1933333
ENSG00000145192	25.96147882	204.2233333	336.9733333	273.0833333	0.00048939	0.596666667	1.18	2.793333333
ENSG00000163295	0.02549362	0	0.27	0.96	0.00048939	0	0	0
ENSG00000106927	3.352585478	42.86	104.1533333	70.15333333	0.00086663	0	2.366666667	0
ENSG00000123505	1.308967648	195.0233333	44.63666667	48.21666667	1.465509202	165.91	62.21333333	69.78
ENSG00000175336	0.00801106	0.793333333	0.816666667	0	0.00048939	0	0	0
ENSG00000004059	0.842067083	22.02666667	85.18666667	168.46	0.913391085	22.63666667	62.93333333	69.13666667
ENSG00000129244	0.134933075	15.33	3.733333333	3.49	13.52111904	221.9	147.4433333	239.14
ENSG00000116039	0.030998138	4.7	3.496666667	0	0.00363659	0	0	0
ENSG00000102239	0.000687328	0.133333333	0	0	0.00140851	0	0	0
ENSG00000124557	0.001298608	0.27	0	0	0.001746653	0.276666667	0	0
ENSG00000138185	0.014524535	10.44666667	6.72	2.97	0.087912455	13.31	3.17	3.643333333
ENSG00000116815	0.20606707	39.37333333	16.29	21.44333333	0.02509601	1.836666667	3.856666667	3.966666667
ENSG00000158825	0.098787602	3.173333333	7.013333333	0	0.020174398	0.616666667	0	0
ENSG00000115163	0.163797745	24.34666667	33.88	82.49666667	0.00048939	0	0	0
ENSG00000089199	0.023586658	2.456666667	0.79	0	2.33963045	152.5266667	142.16	144.95
ENSG00000123975	0.088807558	129.48	217.9433333	47.19333333	0.00818008	1.946666667	0	0
ENSG00000126353	0.001762995	2.116666667	3.393333333	0	0.000717345	0	0	0
ENSG00000161281	0.00230189	0	1.206666667	0	0.468823633	1.003333333	6.93	0
ENSG00000091704	0.00042771	0.683333333	0	0	0.00032397	0	0	0
ENSG00000153002	0.00042771	0.3	0	0	0.000731105	2.196666667	0	0
ENSG00000070770	0.33146674	101.0233333	73.11666667	36.22333333	0.160737263	31.14	20.52	14.77666667
ENSG00000168036	3.960222355	411.1766667	198.8	218.09	2.150693013	131.2033333	79.33666667	46.19666667
ENSG00000171793	1.091057775	82.24	72.05	101.6166667	0.143255618	4.966666667	8.4	0
ENSG00000080166	6.345131178	428.9	184.6266667	169.1333333	0.002010492	2.163333333	1.72	2.773333333
ENSG00000197635	0.073142333	6.286666667	1.29	4.296666667	0.022754305	1.476666667	1.736666667	0.496666667
ENSG00000134757	0.00042771	0	0	0	0.001161262	0.063333333	0	0
ENSG00000113070	0.07453202	3.233333333	2.896666667	1.88	0.20014728	3.686666667	11.27666667	3.703333333
ENSG00000025708	0.02159305	1.516666667	14.68	9.653333333	0.020723635	1.956666667	3.246666667	2.746666667
ENSG00000078401	0.127529857	13.33	8.94	3.76	0.25836201	7.886666667	1.556666667	6.34
ENSG00000138798	0.02881416	5.186666667	2.853333333	11.46333333	0.009975815	0.393333333	0.353333333	0
ENSG00000158161	0.144713085	25.69	19.13	6.626666667	0.067799033	10.28	11.91333333	10.07333333
ENSG00000138685	0.29062547	22.81333333	9.243333333	8.97	0.48346084	29.38	6.89	1.78
ENSG00000102678	0.018338088	2.373333333	3.06	6.906666667	0.324601788	26.83333333	6.696666667	27.55333333
ENSG00000151702	0.117062278	17.46666667	15.89	17.47	0.05848696	4.136666667	2.093333333	0
ENSG00000180447	0.454691838	14.27	11.80666667	5.47	0.193407883	4.476666667	1.736666667	2.873333333
ENSG00000131095	0.212033255	0.376666667	5.566666667	18.22333333	45.02190488	507.8466667	1252.743333	899.9133333
ENSG00000198380	1.160705183	75.47666667	22.59666667	17.90666667	0.562990493	17.82333333	7.863333333	3.233333333
ENSG00000112164	0.0021369	0.116666667	0.933333333	0	0.00195009	0.126666667	0	0
ENSG00000104812	0.684599995	17.26333333	40.26333333	33.75333333	0.250644378	5.22	29.8	38.31
ENSG00000086696	0.174623133	4.74	3.416666667	0	0.000879238	0	0	0
ENSG00000173110	0.05440373	0.796666667	1.2	1.62	0.092015263	0.463333333	1.053333333	0
ENSG00000076662	0.287776483	9.753333333	24.10666667	32.88333333	0.003546725	3.283333333	10.72333333	0.823333333
ENSG00000169194	0.000525902	0.31	0.746666667	0	0.000846978	1.186666667	0	0
ENSG00000120211	0.0105881	0	0	7.33	0.00047418	0	0	0
ENSG00000122729	0.762023363	41.38333333	28.34666667	16.81666667	0.353970895	10.96333333	3.543333333	5.956666667
ENSG00000151655	1.58656163	81.27	59.73	92.93	0.02280417	0.55	0	0
ENSG00000162267	0.22978253	17.40666667	46.85	25.33666667	0.002269343	1.23	0	0
ENSG00000055955	0.03897492	5.97	19.86666667	0	0.069436248	3.056666667	9.43	0.91
ENSG00000162434	0.942138015	65.24666667	29.81333333	19.54333333	1.368295743	58.05666667	28.97333333	49.12666667
ENSG00000177606	0.80967996	28.02	40.12	39.61666667	0.64395878	13.31333333	29.33	25.63333333
ENSG00000171223	1.381164728	26.89333333	82.77333333	137.5133333	0.676278915	8.52	9.883333333	8.546666667
ENSG00000151079	0.025836395	0.716666667	2.296666667	0	0.16362492	4.796666667	3.48	4.9
ENSG00000162989	0.014388875	2.64	3.9	0.953333333	0.807609358	78	28.10333333	23.62333333
ENSG00000170745	0.018090025	6.473333333	4.82	31.95666667	0.017996115	2.543333333	0.716666667	0
ENSG00000128052	0.016618923	0.93	0.613333333	0.253333333	0.09547098	3.79	2.306666667	4.236666667
ENSG00000084731	0.184671745	5.15	5.263333333	5.283333333	2.647808758	52.82666667	50.78666667	46.71666667
ENSG00000113594	0.0074861	55.23	31.82666667	24.99333333	0.001141653	75.03666667	30.06666667	38.15666667
ENSG00000134013	1.794507053	25.86	33.10333333	78.33333333	0.043453295	4.33	0.676666667	1.093333333
ENSG00000123384	0.27412668	38.10333333	53.54	38.99	0.580099095	46.76666667	70.4	58.05
ENSG00000139329	0.8711633	394.1566667	94.09666667	50.73	0.011727515	3.186666667	0.673333333	5.526666667
ENSG00000198798	0.002914293	0.166666667	0	0	0.00047983	0	0	0
ENSG00000112118	2.688826435	105.27	99.07666667	89.57	0.23161558	5.866666667	5.603333333	7.653333333
ENSG00000135679	0.665661253	98.98333333	72.34666667	71.02666667	0.32362311	35.35666667	19.24666667	28.72333333
ENSG00000198625	0.392508543	49.99333333	22.65333333	19.39	0.25159928	59.47	17.35	30.28666667
ENSG00000110484	0.00037878	0	0	0	0.00040849	0	0	0
ENSG00000170430	0.226674395	4.573333333	6.463333333	4.52	0.27963718	0.516666667	3.186666667	0
ENSG00000240972	29.34291714	70.46666667	208.7466667	351.8433333	10.44381428	22.10333333	46.34333333	41.7
ENSG00000196611	0.146319883	21.77666667	15.40333333	0	0.00047983	0	0	0
ENSG00000137673	0.000745075	0.51	0	0	0.00047983	0	0	0
ENSG00000137745	0.002774205	6.33	10.14666667	1.353333333	0.00047983	0	0	0
ENSG00000157601	0.102100505	4.19	2.093333333	112.7566667	0.333508968	9.043333333	6.923333333	141.5
ENSG00000183486	0.096311128	37.05666667	19.29666667	6.623333333	0.006898155	0.573333333	0.75	0
ENSG00000136997	3.682258348	199.5533333	212.52	224.4933333	0.090585468	1.46	2.043333333	0
ENSG00000133020	0.00050608	0.056666667	0	0	0.00047983	0	0	0
ENSG00000162992	0.003972848	0	0	0	1.284969958	88.72333333	66.43	29.65666667
ENSG00000077150	0.483682945	8.73	25.31	33.03333333	0.10818062	2.016666667	3.086666667	1.326666667
ENSG00000064300	0.06814729	1.696666667	1.326666667	0.926666667	0.213153632	2.266666667	3.76	4.133333333
ENSG00000126861	0.006419165	21.03333333	5.903333333	4.483333333	1.557622533	159.1733333	96.18666667	43.23
ENSG00000164761	0.93243901	91.79	40.44	36.99666667	0.06711539	7.09	6.4	0
ENSG00000169860	0.057633513	2.52	3.69	0.516666667	0.068384663	3.476666667	0.506666667	1.293333333
ENSG00000244165	0.13201227	6.556666667	7.593333333	1.106666667	0.072401735	0.426666667	6.636666667	8.556666667
ENSG00000140564	0.020854055	12.78	32.98	24.20333333	0.00047418	6.723333333	19.57666667	7.926666667
ENSG00000197632	0.140321365	62.44	22.42	34.57	0.00040849	0	0.88	0
ENSG00000059758	0.082170838	41.69	18.51666667	8.85	0.306095915	76.47333333	36.77333333	27.09
ENSG00000179094	0.170788008	18.36333333	43.14333333	27.23	0.396948715	16.17666667	37.11	68.95666667
ENSG00000162928	0.25097653	23.12333333	21.80333333	19.40333333	0.192479567	7	12.11666667	2.103333333
ENSG00000113068	0.498190873	29.99666667	33.44666667	18.15333333	0.670733498	27.11333333	20.08666667	18.60666667
ENSG00000079739	0.38462021	40.35666667	34.55	99.48666667	0.28647608	12.9	7.563333333	9.633333333
ENSG00000206075	0.041088708	14.77	5.106666667	0.936666667	0.00040849	0	0	0
ENSG00000078142	0.182749765	76.87333333	33.72333333	22.42333333	0.313671108	67.52333333	167.1333333	44.11666667
ENSG00000069011	0.333222558	17.23	20.76666667	15.3	0.000579285	0	0	0
ENSG00000122861	0.526329713	31.85666667	27.59	34.81	0.012030303	0.45	0.853333333	0.776666667
ENSG00000120756	0.07881378	48.40666667	15.45333333	12.05333333	0.026020745	6.09	2.5	1.466666667
ENSG00000147588	0.011057188	0.583333333	0.516666667	0	3.379054735	260.3433333	80.67	59.52333333
ENSG00000070501	0.175821308	41.42	38.46666667	39.29	0.311664235	107.62	23.91	31.93
ENSG00000100479	0.149937572	36.33666667	17.06	111.2233333	0.00767241	1.716666667	0	0
ENSG00000168002	0.215784435	35.84333333	49.72333333	82.65333333	0.099034358	9.326666667	5.693333333	8.82
ENSG00000186298	3.320791035	405.63	189.5766667	97.75333333	1.69495257	139.98	72.41666667	39.85
ENSG00000119414	0.390452208	99.2	44.49	27.11	0.35710608	67.78666667	18.91	6.246666667
ENSG00000126583	0.014740443	0.296666667	0.466666667	0	1.6052883	15.52	38.86333333	26.95666667
ENSG00000055332	0.630968195	67.70666667	35.41333333	27.45666667	0.44018013	42.79666667	20.55	7.25
ENSG00000161542	0.385525565	76.19	56.43333333	73.65666667	0.224782767	34.25666667	26.50333333	8.626666667
ENSG00000166033	0.08002996	34.81	36.90333333	15.87666667	0.277512905	73.43666667	64.92	72.93666667
ENSG00000197746	4.164038908	404.5866667	372.59	329.4533333	0.596314613	293.9233333	369.3266667	385.0266667
ENSG00000059915	0.039871413	0.186666667	0.883333333	1.726666667	2.352183055	14.05666667	77.79666667	29.36
ENSG00000143106	0.73800183	162.2066667	73.9	60.65	0.228680225	17.63333333	6.563333333	23.23333333
ENSG00000205220	0.217899245	1.813333333	15.49	23.64333333	0.1440081	1.66	0	9.353333333
ENSG00000103035	1.67490046	140.3366667	119.5433333	108.38	0.909842505	43.1	32.44666667	43.60666667
ENSG00000127329	0.020662618	14.56666667	3.146666667	1.93	0.06645517	8.89	14.34	12.86333333
ENSG00000117528	0.353870628	69.31666667	34.85333333	68.72666667	0.324066357	38.84	21.46333333	7.696666667
ENSG00000126838	0.00050608	0.75	0.11	0	0.00047983	0	0	0
ENSG00000128340	0.153482945	12.39333333	48.6	98.70666667	0.010725638	0	0.36	1.656666667
ENSG00000196420	0.002814943	0	0	0	0.00110908	0	0	0
ENSG00000143546	0.002604865	0	0	0	0.108024245	3.393333333	9.646666667	0
ENSG00000169432	0.015503988	4.156666667	1.576666667	6.486666667	0.006367468	1.69	0.833333333	0
ENSG00000116171	0.29294623	166.6	117.5333333	171.2233333	0.384118218	85.64	168.66	134.6833333
ENSG00000006210	0.281369028	2.236666667	12.88	3.67	1.082938545	6.886666667	30.83	29.29
ENSG00000112081	0.521387343	116.1433333	78.41333333	98.82666667	0.44748601	42.81666667	28.46	9.436666667
ENSG00000140675	0.00037878	0.433333333	0.853333333	1.963333333	0.00040849	0	2.87	1.58
ENSG00000197208	0.00711851	2.406666667	2.603333333	0.786666667	0.00359517	0	0	0
ENSG00000075618	2.278531065	32.34666667	115.6833333	111.2966667	1.13764974	16.82	45.05666667	49.70333333
ENSG00000269404	0.007521408	0.103333333	4.813333333	0	0.000534458	0	0	0
ENSG00000112658	0.61217919	14.08333333	14.54	22.92666667	0.501652165	5.033333333	8.683333333	17.49333333
ENSG00000096063	0.622688073	149.0933333	98.23	70.54666667	0.210321643	27.45333333	28.48666667	5.296666667
ENSG00000132109	0.08263387	4.283333333	3.68	2.183333333	0.033158605	0.973333333	0.256666667	0
ENSG00000138378	0.004678395	4.696666667	0.87	0	0.15426333	8.516666667	7.026666667	1.816666667
ENSG00000126561	0.49484996	35.39333333	37.27333333	36.94	0.087521845	6.106666667	4.163333333	26.83333333
ENSG00000166888	0.373843738	54.26333333	87.22333333	57.36333333	0.140442558	15.89	7.466666667	15.66333333
ENSG00000087510	0.238181425	24.75	14.28	14.81666667	0.00455133	0.44	0.31	0
ENSG00000160182	0.851905513	45.82	85.68333333	113.2533333	0.00040849	0	0	0
ENSG00000072274	1.015303773	413.8166667	205.0333333	90.36666667	0.206337213	45.37	15.28	23.17
ENSG00000163235	0.04277893	8.873333333	5.486666667	12.89666667	0.089603675	13.5	9.583333333	2.173333333
ENSG00000137801	0.601543798	73.15666667	53.22333333	30.82666667	0.0834106	12.00333333	29.38666667	2.013333333
ENSG00000151365	0.008280945	0.473333333	1.066666667	0	0.017033675	1.443333333	2.033333333	0
ENSG00000156299	0.17417474	10.41666667	14.47333333	14.05666667	3.07469548	130.23	145.2333333	97.35333333
ENSG00000167900	1.184297515	16.28333333	66.05	58.59666667	0.01538968	0.27	0.786666667	2.95
ENSG00000163815	0.00256831	0	1.7	0	0.012990573	2.176666667	10.65666667	6.236666667
ENSG00000101470	0.002552998	0	0	0	0.00040849	0	0	0
ENSG00000130598	0.066144505	3.603333333	4.36	6.74	0.000519273	0	0	0
ENSG00000118245	0.00037878	0	0	0	0.00040849	0	6.33	0
ENSG00000177463	0.598984915	24.18666667	25.36333333	12.19666667	0.87682888	14.05666667	9.57	3.54
ENSG00000166598	2.330232602	965.5133333	473.4866667	676.6933333	0.704914213	155.91	83.81666667	85.07666667
ENSG00000144935	0.12430812	32.29666667	2.38	0	0.63553142	25.71666667	14.07	4.023333333
ENSG00000168259	0.199537235	92.61666667	100.1	113.08	0.188011832	56.01	64.53666667	118.05
ENSG00000119048	0.39444591	103.4833333	41.98333333	78.83333333	0.619537637	87.50666667	77.50333333	28.09
ENSG00000148154	0.29273425	128.9533333	58.96	51.39	0.25183081	46.00333333	17.62	2.306666667
ENSG00000105989	0.00037563	4.963333333	1.106666667	0	0.01430224	0.966666667	23.34666667	0
ENSG00000196387	0.018012328	23.36	25.54666667	19.71666667	0.024055193	24.02333333	10.00666667	5.91
ENSG00000103310	0.00037563	0	0	0	0.061819822	3.16	4.406666667	1.88
ENSG00000099849	0.13592391	4.946666667	22.00333333	12.66333333	0.074389358	1.926666667	3.26	23.37
ENSG00000111667	0.506292995	23.14333333	80.93666667	29.19	0.59009183	15.81	48.82666667	52.23
ENSG00000168148	0.015750895	13.83333333	0	0	0.00976983	0	0	0
ENSG00000135636	0.037074218	3.226666667	15.82333333	0	0.041679515	7.226666667	9.043333333	10.74333333
ENSG00000093009	0.54150169	42.41	71.34333333	35.77666667	0.000969943	0	0.97	0
ENSG00000198366	0.068194845	0	0	0	0.017863145	0	0	0
ENSG00000140030	0.004740215	1.686666667	0	0	0.021017323	0.743333333	0.723333333	12.62
ENSG00000139220	0.008576698	1.75	0.346666667	0	1.232703383	72.70666667	24.38666667	36.71
ENSG00000175264	0.02428154	0.14	0.17	0	0.874257508	10.58333333	25.13333333	28.58333333
ENSG00000141293	0.019098253	5.03	0.356666667	0	0.00139276	0	0	6.606666667
ENSG00000135114	0.014978628	1.853333333	5.513333333	0	0.006334492	0	0	0
ENSG00000164626	0.1207435	5.87	5.47	4.76	0.000971623	0	0.113333333	0
ENSG00000073734	0.000905667	0	0	0	0.00049202	0	0	0
ENSG00000088986	1.2286142	112.1566667	200.3533333	197.7766667	2.28123639	121.8466667	151.5933333	311.3633333
ENSG00000126581	0.221750783	58.14	64.65666667	28.42333333	0.410948498	35.11333333	12.69666667	21.73333333
ENSG00000166396	0.00288241	0.613333333	0.776666667	0	0.00040849	0	0	0
ENSG00000101746	0.002532783	0.41	0	0	0.311640255	26.46	20.20333333	3.746666667
ENSG00000114520	0.745703878	47.74	25.61	32.38333333	0.749717755	31.81	19.15	30.73666667
ENSG00000125735	0.004855048	1.313333333	0	0	0.00066856	0.32	0	0
ENSG00000090621	2.755267455	267.01	254.6333333	193.7066667	0.532485925	47.76333333	56.4	50.25
ENSG00000168040	0.42460464	12.88	18.65666667	50.22666667	0.141905403	2.156666667	5.18	3.57
ENSG00000130957	0.0004908	0	0	0	0.006648433	0	0	0
ENSG00000254685	0.068573628	15.91333333	4.163333333	4.963333333	0.17014966	18.92	1.86	0.566666667
ENSG00000163541	0.57348542	47.12333333	57.02666667	54.42666667	0.60643756	29.75666667	34.15	54.95
ENSG00000115604	0.00256649	1.126666667	0	0	0.005068963	0.743333333	0	0
ENSG00000137563	0.476056215	82.94	21.29666667	31.31666667	0.122749677	31.56	18.33	6.57
ENSG00000003402	0.258625845	38.96	23.74	29.25666667	0.447419305	41.31666667	37.81666667	6.223333333
ENSG00000176749	0.094204303	3.75	1.703333333	11.87666667	2.724643875	64.80333333	71.53666667	32.58333333
ENSG00000160294	0.303654425	52.71	41.96333333	34.51666667	0.174206138	23.27	14.98333333	26.44666667
ENSG00000127990	0.173289923	68.08	28.64333333	46.08666667	0.19272481	69.31666667	16.64	26.55666667
ENSG00000115919	0.716002505	51.93666667	43.08666667	24.15333333	0.007973013	0.896666667	0	0
NM_003954	0.095400295	0	0	0	0.10379803	0	0	0
ENSG00000166710	21.33493056	1472.1	1173.56	1275.436667	8.624456643	472.66	313.8666667	521.6033333
ENSG00000140379	0.209060668	12.49666667	2.286666667	0	0.024637143	0.923333333	0	0
ENSG00000112578	0.457593178	22.3	24.89333333	61.2	0.098969375	7.343333333	89.99	0
ENSG00000108861	0.555301897	30.39333333	24.22666667	43.57333333	0.70885229	45.41333333	32.94	49.98
ENSG00000007968	0.019001535	7.62	10.65333333	4.013333333	0.00032397	0	0	0
ENSG00000096060	0.459151958	65.75	46.38333333	49.86	0.376521518	31.86	14.95	9.773333333
ENSG00000122025	0.000827712	0	0	0	0.09320035	5.306666667	2.116666667	17.13666667
ENSG00000148702	0.000837687	0	0	0	0.015754808	0.26	0	0
ENSG00000073578	0.72595233	118.8533333	161.2833333	304.0633333	0.66498376	71.08666667	53.04333333	124.3566667
ENSG00000100028	1.22337946	15.34666667	12.93666667	33.76	0.75117448	15.85	15.48333333	15.40333333
ENSG00000154620	0.00358625	0.543333333	0	0	0.016599893	0.553333333	1.22	0
ENSG00000141526	2.412133603	48.78	91.75333333	77.33666667	0.078602795	1.963333333	7.866666667	0
ENSG00000071539	1.201700545	168.11	57.05666667	293.2066667	0.010508565	1.593333333	0.17	0.773333333
ENSG00000160957	0.00037878	12.09333333	56.39	70.29	0.00040849	0.753333333	5.383333333	5.066666667
ENSG00000124641	0.180519638	24.75666667	18.52666667	4.836666667	0.06395793	4.98	4.696666667	5.5
ENSG00000120662	0.048957358	20.45	13.38333333	7.413333333	0.042399568	5.77	4.703333333	0
ENSG00000107262	0.489097908	37.96333333	41.63666667	27.00333333	0.4613595	12.06333333	15.83333333	120.57
ENSG00000137274	0.324386252	26.93666667	14.83	17.3	0.192925558	15.41333333	5.15	2.463333333
ENSG00000084774	1.156780835	49.14	139.1233333	158.8233333	0.18411646	6.226666667	3.156666667	0.786666667
ENSG00000179218	19.72081501	244.73	472.58	550.7433333	7.465864838	52.33666667	160.69	218.1
ENSG00000137757	0.00051	0.8	0	0	0.001255825	0	0	0
ENSG00000110651	4.408100965	104.9366667	197.6133333	192.7766667	7.556631883	128.8266667	277.5266667	167.99
ENSG00000039068	0.68969901	52.02333333	43.40333333	56.89333333	0.029324688	0.713333333	3.073333333	0
ENSG00000105388	0.06703175	10.39666667	16.31333333	7.696666667	0.00048939	0	0	0
ENSG00000103653	0.258584153	36.64333333	122.8633333	99.01333333	0.085324115	19.34333333	29.03	35.13333333
ENSG00000130287	0.001705868	0.33	0	0.366666667	0.241744565	31.41	40.36333333	22.15666667
ENSG00000112977	0.53721506	76.17333333	133.88	98.43	0.0658021	11.92	10.3	29.85
ENSG00000135333	0.004705415	3.906666667	0.866666667	1.596666667	0.053153073	18.01333333	10.64666667	8.3
ENSG00000106462	0.76981929	53.82333333	56.71333333	23.64666667	0.013932125	0.68	0.356666667	1.94
ENSG00000072506	1.232178623	16.69666667	45.96333333	261.7	0.28248051	4.04	5.163333333	14.59
ENSG00000129514	0.822452145	77.88666667	66.78333333	18.78333333	0.000458608	0.61	0	0
ENSG00000260027	0.143067045	9.406666667	4.576666667	22.68	0.001168918	0	0	0
ENSG00000075043	0.00049723	0.766666667	1.486666667	0	0.00047418	5.14	11.99333333	23.38333333
ENSG00000087245	1.589186418	93.88666667	140.2533333	300.47	0.028091172	2.346666667	12.75666667	0.79
ENSG00000186310	0.041498707	4.886666667	2.01	0.653333333	1.595484678	215.47	73.37666667	52.88
ENSG00000142655	0.262578318	4.88	8.753333333	18.59	0.323297305	3.743333333	12.54666667	17.68666667
ENSG00000133321	0.23115954	1.273333333	51.64666667	0	0.354553275	0	2.766666667	0
ENSG00000115009	0.49042911	24.72666667	9.54	46.33666667	0.000747815	0	0	0
ENSG00000136527	0.442093398	170.4366667	184.3266667	141.4433333	0.20477135	60.62333333	49.30666667	186.95
ENSG00000135740	0.040611548	1.62	4.383333333	1.356666667	0.085866105	3.256666667	3.363333333	6.1
ENSG00000221829	0.59081386	32.76	167.6266667	45.22333333	0.074473348	0.983333333	10.05666667	4.913333333
ENSG00000114738	0.562506128	21.86333333	44.67	19.9	0.142621378	2.003333333	8.126666667	38.65333333
ENSG00000103769	1.073032218	197.19	168.3666667	131.4766667	0.895727845	122	196.5	132.1366667
ENSG00000257335	0.003273653	0.596666667	0	0	0.0037363	0.22	0	0
ENSG00000152583	0.10224314	1.563333333	2.396666667	10.69666667	26.6404866	784.2366667	481.16	347.9866667
ENSG00000157456	2.739122978	66.35666667	59.80333333	51.50666667	0.016068375	0.576666667	0.596666667	0
ENSG00000006016	0.340015798	14.51666667	22.51	394.9	0.080194035	4.33	25.25	35.79
ENSG00000116754	2.256231202	394.7166667	250.4966667	100.8166667	1.775837688	237.8	109.24	112.5433333
ENSG00000049245	0.823598543	99.5	48.38333333	54.41666667	1.051602715	67.74666667	28.50666667	16.79333333
ENSG00000067221	0.095028658	11.04	7.663333333	50.72666667	0.44143834	5.006666667	14.05333333	11.73666667
ENSG00000118777	0.125273735	8.103333333	13.61	12.78	0.487506123	25.19666667	7.493333333	6.73
ENSG00000172071	0.191783635	29.42	11.00333333	2.896666667	0.12058037	13.11	15.4	11.15666667
ENSG00000069943	0.08546313	29.4	26.21	37.18666667	0.024100922	13.05333333	1.253333333	0
ENSG00000156735	0.243978738	41.28333333	26.7	20.02	0.245378953	62.31333333	55.98	25.95666667
ENSG00000243147	0.478321668	31.6	6.713333333	0	0.436809855	10.73333333	80.20333333	83.66666667
ENSG00000104327	0.01716748	2.29	0	0	1.554320633	127.1966667	39.62333333	90.23333333
ENSG00000164885	0.584810288	6.166666667	6.863333333	0	0.960116615	4.986666667	35.97	0
ENSG00000171711	0.000566318	0	0	0	0.00032397	0	0	0
ENSG00000116478	0.95624081	82.58333333	98.84333333	57.6	0.09625875	17.36	8.31	0
ENSG00000096968	0.263355768	18.79	9.103333333	1.783333333	0.344475693	15.48666667	12.28333333	1.763333333
ENSG00000129159	0.004409078	0.496666667	1.31	0	0.852084115	70.78	61.21333333	54.04666667
ENSG00000131398	0.007614153	1.956666667	1.91	5.06	0.002442833	22.90666667	20.81333333	30.78
ENSG00000085276	0.000641905	6.073333333	2.49	1.74	0.00047983	8.12	14.51333333	0.326666667
ENSG00000100985	0.011334175	0.336666667	0.88	0	0.004922713	0	0	0
ENSG00000103222	0.56901027	26.81333333	29.83666667	33.48666667	0.04679139	2.94	9.553333333	4.91
ENSG00000004779	1.75720954	52.43666667	72.01666667	351.16	1.10140559	20.17333333	23.42666667	77.45333333
ENSG00000023228	1.27723136	97.58	57.86333333	46.32666667	1.80389299	96.17666667	48.25	28.79666667
ENSG00000154678	0.25792971	14.09666667	5.96	4.46	1.09849965	39.75333333	11.71333333	5.113333333
ENSG00000163536	0.10770226	15.44666667	4.13	19.83666667	4.43251905	213.9133333	174.7166667	99.10666667
ENSG00000143365	0.020481918	2.593333333	2.423333333	5.113333333	0.02616567	1.976666667	0.863333333	0
ENSG00000140986	0.00290169	0	0	0.91	0.000478993	0	0	0
ENSG00000116560	3.800969895	375.57	183.3766667	128.54	1.926852308	136.3266667	70.83333333	79.94
ENSG00000105143	0.017130513	0.96	10.09	8.026666667	0.902370212	30.6	61.62666667	87.28666667
ENSG00000124568	0.003167173	0.246666667	0.986666667	0	0.00040849	0	0	0
ENSG00000008438	0.00050608	0	0	0	0.000804823	0	0	0
ENSG00000146463	0.732680538	50.34333333	17.32	38.01	0.952162755	35.32333333	17.37666667	10.12666667
ENSG00000108231	0.01165752	1.563333333	0	0	0.653234108	47.51666667	16.54666667	15.00333333
ENSG00000066455	0.631148593	28.46666667	23.16	24.17333333	0.521835488	20.97333333	13.16666667	5.576666667
ENSG00000002587	0.013525867	0.296666667	4.08	0	0.21821191	12.94333333	9.96	4.856666667
ENSG00000143257	0.00050608	0.633333333	3.596666667	43.20666667	0.00047983	2.753333333	0	0
ENSG00000173992	0.47635521	16.94	16.58	23.37666667	0.444846875	6.136666667	49.34	8.73
ENSG00000130489	0.02377192	10.26333333	12.67666667	0	0.017085708	2.75	6.38	10.97
ENSG00000171564	0.434923208	45.14666667	30.91333333	22.95666667	0.000331495	0	0	0
ENSG00000134812	0.00049723	0	0	0	0.00047418	0	0	0
ENSG00000173208	0.00801394	0.666666667	0.466666667	0	0.322184095	24.01666667	3.716666667	3.406666667
ENSG00000172238	0.006614243	0	0	0	0.00048939	0	0	0
ENSG00000121594	0.00196632	0.15	0	0	0.000690785	0.173333333	0	0
ENSG00000131264	0.00051	0.296666667	0	0	0.00048939	0	0	0
ENSG00000196811	0.00042771	0	0	0	0.00032397	0	0	0
ENSG00000107968	0.009034365	13.01	3.733333333	6.826666667	0.00959543	7.383333333	1.333333333	0
ENSG00000182187	0.00042771	0	0	0	0.00032397	0	0	0
ENSG00000182578	0.002236373	1.64	3.193333333	0	0.180625428	6.12	10.14	14.07666667
ENSG00000187323	0.001627265	0	0.156666667	0	0.097799473	2.946666667	1.62	8.283333333
ENSG00000146648	0.132342975	36.36333333	20.28	39.62	0.068839218	12.17	15.11666667	22.42333333
ENSG00000126767	0.58303026	17.60666667	24.73333333	10.20666667	0.701760098	19.98333333	23.52666667	29.25333333
ENSG00000044524	0.095623645	8.26	5.186666667	16.80333333	0.026926063	4.32	2	0.936666667
ENSG00000178568	0.021455645	2.036666667	0.2	0.236666667	0.448794553	35.78	26.97	14.88666667
ENSG00000151422	0.388013518	23.44333333	7.55	16.22	0.530348628	25.62666667	14.04666667	5.99
ENSG00000000938	0.00092251	1.523333333	2.276666667	0	0.031040558	2.046666667	0.776666667	0
ENSG00000125522	0.032481298	0	0	0	0.043528455	1.99	6.926666667	0
ENSG00000172209	0.05181483	6.576666667	1.303333333	4.973333333	0.283608905	91.87	29.48666667	52.49333333
ENSG00000126010	0.02744301	1.063333333	0.263333333	0	0.010812423	0.923333333	0	1.136666667
ENSG00000197540	0.01606366	0	5.03	0	0.000547203	0	0	0
ENSG00000124575	4.712374013	0	3.656666667	0	0.713677687	0	0	0
ENSG00000130656	3.056264645	19.18	82.38	69.57333333	0.00158253	0	0	0
ENSG00000172534	0.457993308	78.67333333	44.68333333	96.56666667	0.21541704	17.25333333	30.61	19.52666667
ENSG00000078140	0.365532148	113.5766667	66.56333333	53.22333333	0.46674419	114.0833333	45.82	35.26666667
ENSG00000108852	0.00146213	3.223333333	7.12	4.446666667	0.179041578	15.03333333	36.95333333	30.90333333
ENSG00000118513	1.21057278	121.2433333	77.11333333	27.66666667	0.002968508	0.743333333	1.076666667	3.5
ENSG00000104722	0.028845673	0.673333333	0.376666667	2.196666667	5.444267963	153.2566667	147.3533333	166.5633333
ENSG00000066056	0.021748498	0.8	9.403333333	0	0.06396204	2.546666667	2.14	25.39333333
ENSG00000078900	0.033320393	2.723333333	4.59	6.643333333	0.028243293	1.79	2.333333333	0
ENSG00000125084	0.000971598	0	0	0	0.001012343	0	0	0
ENSG00000099957	0.051518455	2.956666667	8.793333333	2.813333333	0.098722883	2.903333333	10.97666667	1.983333333
ENSG00000135451	0.540968058	20.21	54.87666667	211.9866667	0.000836495	0	0	0
ENSG00000165029	0.084815225	16.62333333	22.56	3.286666667	0.052045743	5.526666667	10.32	2.81
ENSG00000172869	0.13035988	54.38666667	22.28666667	12.60666667	0.2937505	91.06333333	15.89	45.63
ENSG00000120215	0.681461133	40.58666667	15.67333333	72.26333333	0.00044358	1.613333333	0	0
ENSG00000134240	0.00436368	0	0	0	0.00049813	0	0	0
ENSG00000110011	0.414785818	15.47	59.17666667	57.62	0.282036625	9.78	40.60666667	39.24
ENSG00000068383	0.088173633	26.46333333	16.86333333	1.8	0.527142433	54.13333333	131.6633333	28.45333333
ENSG00000169047	0.241948958	21.06	19.74	11.10333333	0.164210545	6.716666667	5.05	17.67333333
ENSG00000134333	27.41582354	1667.323333	1384.513333	1386.723333	3.671666493	199.48	135.2166667	200.2
ENSG00000129038	0.43351684	15.61333333	72.03	46.88666667	0.005770443	0	0	1.56
ENSG00000134061	0.014161918	1.293333333	0	0	0.011369665	0.486666667	0.163333333	0
ENSG00000180660	0.02788943	0.256666667	0	0	0.71892993	16.95333333	7.566666667	10.08
ENSG00000105374	0.001656733	3.336666667	4.71	0	0.006340693	0	0	0
ENSG00000169413	0.439903243	4.696666667	1.893333333	0	0.074670293	1.583333333	0	2.633333333
ENSG00000169413	0.407494602	4.696666667	1.893333333	0	0.069334855	1.583333333	0	2.633333333
ENSG00000163221	0.00069251	0	0	0	0.040087713	0	0	0
ENSG00000155090	0.825460755	80.32666667	47.46	50.92	0.164678225	8.45	7.193333333	6.803333333
ENSG00000056558	0.06835237	3.35	3.486666667	0.7	0.019301212	2.31	5.893333333	2.77
ENSG00000115657	0.927713315	32.64	35.29	63.69333333	0.57031336	7.26	21.36666667	10.2
ENSG00000169371	0.210091413	13.90333333	14.41333333	9.336666667	0.19665314	8.27	31.06	32.54666667
ENSG00000108179	0.361561535	40.42	82.59	64.46333333	0.149564558	13.19	46.94333333	18.89666667
ENSG00000112984	1.413474622	37.12	47.3	11.91333333	0.00065812	2.086666667	0	0.676666667
ENSG00000173698	0.00592364	3.573333333	0.853333333	0	0.000966183	0.356666667	0.546666667	0.296666667
ENSG00000136040	0.17801671	17.72666667	5.11	6.786666667	0.212953123	18.01	12.26666667	4.776666667
ENSG00000139679	0.11248941	27.96333333	6.256666667	6.123333333	0.050765903	18.76333333	1.056666667	2.463333333
ENSG00000003756	0.211985085	159.71	58.18	105.3233333	0.222325458	127.9933333	66.61333333	156.1
ENSG00000112337	0.005640598	1.53	0.34	0	0.00046434	0	0	0
ENSG00000125257	0.190185933	33.98333333	16.51	6.93	0.032911503	1.78	0.293333333	2.103333333
NM_005887	0.319092645	0	0	0	0.141033468	0	0	0
ENSG00000197442	0.08840676	10.04	4.623333333	3.31	0.456817625	33.77666667	23.94666667	11.46
NM_005936	0.360576165	0	0	0	0.388164253	0	0	0
ENSG00000163993	0.435890423	0.796666667	42.20333333	0	0.002642005	0	0.446666667	0
ENSG00000135452	0.194497537	22.70333333	22.29	4.81	0.217376693	23.78333333	30.21666667	20.31
ENSG00000126778	0.042246945	6.19	3.823333333	0	0.002699658	0.666666667	0	0
ENSG00000145050	1.265836593	27.01666667	34.22333333	44.58666667	0.399384183	2.576666667	3.346666667	4.263333333
ENSG00000100601	0.102319895	12.95666667	7.34	27.93666667	0.084307435	4.663333333	2.303333333	0
ENSG00000096006	0.02637152	8.663333333	7.416666667	32.03333333	0.000462653	0.243333333	0	0
ENSG00000075213	0.17267819	44.62666667	23.71	19.86	0.05227826	12.50333333	11.19333333	4.29
ENSG00000106100	0.110583878	4.876666667	5.186666667	1.376666667	0.037649685	0.866666667	2.753333333	0
ENSG00000080986	0.322714218	33.89666667	19.65	9.55	0.00050118	0.196666667	0	0
ENSG00000145649	0.000655255	0	0	0	0.000842135	0	0	0
ENSG00000132002	1.002376415	68.96	80.11333333	173.3266667	1.125603978	39.72333333	76.6	63.82666667
ENSG00000117595	0.014778968	4.576666667	1.066666667	6.926666667	0.192791892	6.36	2.81	10.61666667
ENSG00000158092	0.22468523	77.09333333	82.93666667	40.27666667	0.129113583	30.33666667	18.17333333	6.15
ENSG00000129559	2.60501648	44.06666667	73.87	111.72	2.405775758	19.30666667	18.54	191.32
ENSG00000165973	0.001163823	5.636666667	0	0	0.209988503	17.28666667	7.463333333	7.683333333
ENSG00000154146	0.276018555	8.766666667	9.243333333	14.57333333	16.40100559	236.6233333	470.35	654.71
ENSG00000129535	0.004296643	0.42	2.57	0	0.00469993	0.926666667	0.243333333	14.80333333
ENSG00000133636	2.369895932	173.5333333	98.98666667	49.36666667	0.023687878	3.69	0	2.04
ENSG00000115942	0.104880103	36.67333333	19.09666667	6.05	0.064334435	23.66666667	7.136666667	46.03333333
ENSG00000134853	0.405602633	38.17666667	22.11333333	12.21	0.225222175	16.59	3.536666667	2.39
ENSG00000112033	0.64736607	11.33333333	25.35	15.44333333	0.746623955	10.33333333	13.31	7.583333333
ENSG00000068971	0.147141288	15.92	7.866666667	4.126666667	0.80504759	32.08666667	66.79333333	68.62333333
ENSG00000164754	2.909201845	364.8266667	174.0566667	136.6933333	1.76116454	169.15	97.97	63.88333333
ENSG00000110080	0.083905385	22.52	57.72666667	77.04333333	0.012077353	7.526666667	10.27333333	13.11333333
ENSG00000118503	0.856705448	56.62333333	30.41666667	12.78	0.061956533	4.616666667	0.766666667	10.58333333
ENSG00000198315	0.08763542	41.15666667	20.16	12.48	0.079383113	33.46666667	8.26	9.786666667
ENSG00000125462	0.000403918	0.59	2.77	0	0.064041358	41.94666667	123.0133333	193.8933333
ENSG00000131236	0.404930138	178.0533333	160.5166667	153.1533333	0.22686932	62.03666667	93.84666667	73.73666667
ENSG00000148688	0.459537443	26.16666667	32.81666667	74.81	0.372145548	23.98666667	14.84666667	13.69
ENSG00000066777	0.3273796	70.29333333	28.08666667	13.44	0.370519498	49.42	13.79	5.973333333
ENSG00000119655	2.462598942	41.18666667	85.29	16.87333333	0.863046753	13.33333333	44.70666667	17.68
ENSG00000128050	1.821074453	262.93	171.7266667	127.4133333	0.261853743	26.07	27.08333333	21.55333333
ENSG00000152291	0.702581165	93.01666667	61.00333333	37.87	0.88818155	86.56333333	41.78666667	57.41333333
ENSG00000065135	0.337081413	128.43	54.50666667	36.04666667	0.135768523	27.25333333	12.29666667	13.49
ENSG00000117394	1.754431818	48.52666667	114.4033333	35.16	0.728394493	16.75666667	95.53666667	74.73666667
ENSG00000147100	0.029144278	6.376666667	3.516666667	1.946666667	0.05436679	9.223333333	6.743333333	7.196666667
ENSG00000068323	0.325070218	27.90333333	23.34333333	18.07333333	0.457597938	15.43	42.48333333	21.31
ENSG00000006116	0.00283479	0	0	0	0.63786857	8.42	9.456666667	9.616666667
ENSG00000120063	0.846299513	129.3533333	42.05	27.19	0.642249505	51.69	17.33333333	12.08666667
ENSG00000180245	0.00049585	0	0	0	0.00050505	0.333333333	0	0
ENSG00000136535	0.005290575	0.546666667	0.293333333	1.543333333	1.117742778	38.64666667	29.77	25.47666667
ENSG00000134262	0.148479988	17.05	14.73	5.496666667	0.209032053	15.40333333	6.636666667	6.986666667
ENSG00000009724	0.001763685	1.883333333	0.553333333	0	0.00048363	3.656666667	1.13	0
ENSG00000145703	0.153814135	70.17666667	48.13	22.96333333	0.005291555	4.066666667	3.906666667	0.54
ENSG00000184640	8.920468595	78.89333333	117.7133333	135.2733333	3.401201395	26.50333333	80.96333333	82.93
ENSG00000036530	0.001858678	3.006666667	1.956666667	2.12	0.375439468	18.22	18.74333333	22.34666667
ENSG00000108309	0.01909839	0.33	0.283333333	0.673333333	3.182787035	38.72	72.7	102.7666667
ENSG00000165416	1.163121028	67.60333333	48.11333333	48.94	1.651176233	63.46333333	50.14333333	44.35333333
ENSG00000065485	0.101464678	15.23333333	16.89333333	42.4	0.007899163	0	2.253333333	4.476666667
ENSG00000089248	1.543632145	38.49666667	47.25	90.06333333	0.79580335	10.23333333	11.49666667	31.92666667
ENSG00000171033	0.061555598	17.43666667	2.536666667	19.87	0.551650828	90.40666667	30.71	54.83
ENSG00000172409	0.116172795	10.35	12.83666667	5.736666667	0.054191812	3.346666667	3.596666667	0
ENSG00000118508	0.477074353	18.08333333	10.44333333	17.34333333	0.043374663	3.63	0.48	0
NM_006841	0.175000953	0	0	0	0.251384043	0	0	0
ENSG00000185615	0.079430575	3.38	5.81	1.95	0.504949652	27.71	40.20333333	38.66666667
ENSG00000152518	2.761113848	155.1033333	96.49666667	60.77666667	0.87697756	23.66	8.983333333	9.05
ENSG00000122592	0.005841032	2.533333333	3.503333333	9.053333333	0.00048363	0	0.236666667	0
ENSG00000129194	0.001018245	0.983333333	0	0	0.062815943	1.71	0.61	0
ENSG00000107833	0.622515538	8.883333333	0	4.453333333	0.091080152	0	0	32.83
ENSG00000106829	0.12900838	25.91	96.49333333	41.81	0.460509865	61.66	245.1266667	36.47666667
ENSG00000104435	0.033265563	0.18	0.466666667	0	7.720945473	347.3866667	312.1066667	186.6966667
ENSG00000131437	0.11536764	19.06	6.073333333	27.88333333	0.885677685	89.23666667	38.32666667	89.96666667
ENSG00000136045	0.449545798	86.93	38.10666667	106.11	0.256776698	42.46666667	39.99666667	10.97666667
ENSG00000044012	0.00044329	0	0	0	0.00048363	0	0	0
ENSG00000127831	0.037370115	8.646666667	18.62	2.653333333	0.00046434	0.473333333	0.126666667	2.79
ENSG00000167635	0.356365642	151.9833333	62.33333333	45.05333333	0.237832433	51.32666667	35.36333333	3.373333333
ENSG00000163867	0.008075233	39.51	11.31333333	2.97	0.004889433	17.40666667	14.91333333	8.666666667
ENSG00000168309	0.04153213	1.49	3.62	0	7.303409193	189.81	214.8566667	228.78
ENSG00000156076	0.00076875	0.193333333	0	0	0.17607081	10.14666667	6.386666667	1.916666667
ENSG00000101751	0.03533275	64.28	23.66333333	10.51666667	0.047446468	24.7	28.52	19.41333333
ENSG00000139629	0.024772985	9.926666667	3.976666667	9.723333333	0.035299978	5.516666667	6.563333333	1.82
ENSG00000087916	0.069339413	19.23666667	19.98	3.423333333	0.00046434	0.176666667	0	0
ENSG00000106536	0.018939318	3.293333333	1.246666667	3.37	0.04077916	5.04	1.983333333	0
ENSG00000137491	0.010381955	3.026666667	5.71	1.633333333	0.07146238	7.313333333	22.64666667	40.55333333
ENSG00000011009	0.639055422	18.49333333	70.4	36.96666667	0.240725725	6.193333333	20.70666667	31.40333333
ENSG00000114383	0.006117428	8.703333333	34.02	30.32666667	0.011866463	19.81333333	25.42	18.35666667
ENSG00000164106	0.01286346	0.646666667	0.096666667	0	2.51240429	6.98	1.98	7.396666667
ENSG00000118217	0.898907563	33.30666667	16.75	21.07666667	0.8162616	20.57	12.63	11.24
ENSG00000135775	0.378158668	30.48333333	15.19333333	19.37	0.446354048	21.16666667	15.06333333	0.91
ENSG00000147140	2.206053553	375.61	357.3966667	395.6933333	0.601854175	68.72	68.21333333	31.50666667
ENSG00000148444	0.336262585	46.03333333	23.69333333	4.426666667	0.36002947	27.2	53.39666667	0.866666667
ENSG00000130021	0.17540168	30.32333333	13.42333333	22.96666667	0.10355968	8.636666667	1.25	3.693333333
ENSG00000148308	0.897982225	23.07333333	80.73	39.36333333	0.673551047	20.98	8.69	2.313333333
ENSG00000065457	0.203865055	38.13333333	36.22	257.52	0.127285475	10.08	15.78	1.186666667
ENSG00000035720	0.002161293	0.596666667	0	0	0.00040228	0	0	0
ENSG00000016602	0.00038451	0	0	0	0.018133065	2.9	1.37	2.966666667
ENSG00000129158	0.185811433	11.6	20.36	55.1	0.512877335	27.32666667	20.87	43.45666667
ENSG00000125746	0.051308623	33.92333333	44.18666667	28.64333333	0.177698023	24.25	109.7433333	57.83
ENSG00000167196	0.457425418	50.33333333	28.38333333	27.16333333	0.187695745	20.51333333	132.8366667	1.553333333
ENSG00000171956	0.001118503	0.253333333	2.006666667	0	0.00040984	0	0	0
ENSG00000135547	0.031979957	2.11	1.113333333	0	0.092815	5.89	1.863333333	0.753333333
ENSG00000147166	0.030776173	0.346666667	0	0	0.006628953	0	0	0
ENSG00000176076	0.01327258	0.306666667	1.633333333	0	0.087332633	0.386666667	1.463333333	0
ENSG00000090889	0.360895703	36.33333333	25.83	28.56333333	0.003429973	0.103333333	0	0
ENSG00000128590	0.44238984	57.41333333	18.26333333	6.436666667	0.72977883	39.52666667	17.05	22.12
ENSG00000108960	0.672498055	80.63666667	31.04333333	139.9433333	0.477872915	42.95666667	17.04666667	12.48
ENSG00000169006	0.000810207	0	0	0	0.125230425	4.39	6.373333333	7.426666667
ENSG00000168124	0.003821465	0.63	0	0	0.01193009	0	0	3.456666667
ENSG00000159339	0.000683598	0	0	0	0.000693535	0	0	0
ENSG00000124664	0.054851875	1.703333333	5.396666667	3.03	0.009678698	0	0.67	0
ENSG00000066923	0.057753375	10.01	37.08	4.276666667	0.00714974	4.913333333	17.35666667	19.23
ENSG00000125637	0.060858173	8.79	11.14	4.016666667	0.008854315	0.533333333	0.193333333	0
ENSG00000124920	0.00038451	9.126666667	12.05666667	24.17333333	0.005389993	29.93666667	42.41666667	43.4
ENSG00000180209	0.0016595	0	0	0	0.001071433	0	0	0
ENSG00000204856	0.234670328	52.33666667	39.67666667	38.56	0.241813725	26.72333333	6.313333333	1.49
ENSG00000101638	0.008471808	0.313333333	0	0	0.529140008	29.5	29.05	60.90666667
ENSG00000063245	0.639749863	21.18666667	69.38666667	49.92666667	0.86587415	8.836666667	50.66666667	39.98
ENSG00000100156	0.000467998	1.506666667	0	0	0.010021098	1.366666667	3.94	0
ENSG00000256294	0.008782008	8.55	0.416666667	0.876666667	0.012292077	6.663333333	1.426666667	0
ENSG00000183837	0.01347004	0.293333333	0.713333333	1.52	0.330399683	7.823333333	17.24	6.636666667
ENSG00000100083	0.134880825	29.67333333	57.21333333	139.58	0.234646773	15.28666667	15.83666667	152.64
ENSG00000196305	0.426675935	319.7433333	123.5333333	101.97	0.145169543	63.63	53.17333333	34.84333333
ENSG00000106565	0.00320149	0.42	0	0	0.094809905	2.176666667	2.8	0
ENSG00000185432	0.110804178	25.72333333	16.31	10.36	0.296607193	43.77333333	40.23	16.52666667
ENSG00000083937	0.267808963	61.49333333	42.05	17.93666667	0.370213802	32.73333333	16.52666667	58.43333333
ENSG00000172172	0.479888398	67.52666667	36.61666667	33.11666667	0.138256163	20.21333333	18.85666667	10.66
ENSG00000104447	0.2971748	20.51666667	16.28	23.31333333	0.316470663	14.92	9.563333333	16.57333333
ENSG00000196323	0.215913528	57.7	16.76	11.44333333	0.25088015	63.12333333	23.70666667	16.13666667
ENSG00000094755	0.005850123	2.593333333	0	0	0.00040984	0	0	0
ENSG00000075275	0.042089418	13.17666667	11.36	10.59666667	0.000426185	0	0.323333333	0
ENSG00000118600	0.444908978	26.27	14.87333333	54.66	0.21228198	11.31666667	2.65	0
ENSG00000110696	0.88230871	212.0666667	175.5766667	249.91	0.803140235	128.5733333	92.67333333	52.85666667
ENSG00000100029	1.618733813	20.43333333	76.39333333	61.39666667	0.792247405	4.046666667	13.40666667	18.71
ENSG00000091651	0.240355567	55.63	27.73666667	33.89	0.02347739	2.4	0.84	2.883333333
ENSG00000105679	0.00038713	0	0	0	0.00040984	0	0	0
ENSG00000136694	0.00044329	1.44	0	0	0.00048363	0	0	0
ENSG00000104808	0.00288602	0	3.06	0	0.004344523	0	0.58	0
ENSG00000137502	0.229403438	42.95666667	28.16666667	18.07333333	0.474769378	55.26	19.36666667	39.65333333
ENSG00000142149	0.072266198	3.52	4.716666667	2.856666667	0.184182935	2.076666667	3.506666667	0.97
ENSG00000146378	0.003099693	0.566666667	0	0	0.00048363	0	0	0
ENSG00000066135	0.0408394	32.21	47.46	28.43333333	0.034416218	28.71666667	9.663333333	8.02
ENSG00000147488	0.00313525	0.183333333	0	0	0.708973503	127.1333333	39.82333333	56.71
ENSG00000130052	0.108831035	3.883333333	4.883333333	1.346666667	0.05711494	1.333333333	3.086666667	1.926666667
ENSG00000110917	0.86944935	153.5766667	190.54	149.9	0.337347965	25.80666667	35.25	30.91666667
ENSG00000166803	1.39842463	142.89	95.69	82.39	0.005860745	0	0	1.613333333
ENSG00000175224	0.53769956	57.70666667	54.01	34.48333333	0.941704085	52.19	157.47	51.01
ENSG00000126787	0.1731945	75.64	26.84666667	16.83666667	0.00040984	0	0	0
ENSG00000023287	0.205456795	88.97666667	67.26	55.63	0.381707068	102.0433333	214.34	61.11333333
ENSG00000165304	0.508618283	61.63	39.09333333	19.27333333	0.000640255	0.223333333	0.206666667	0
ENSG00000150961	0.569626645	58.30333333	38.16333333	142.7066667	0.183815003	17.90333333	33.79666667	21.96666667
ENSG00000164961	0.10824966	67.31333333	64.24	69.34666667	0.089537363	38.59333333	19.33666667	23.54
ENSG00000022840	0.914364428	122.2966667	159.79	244.4133333	0.97688315	123.2966667	90.82666667	88.18666667
ENSG00000071246	0.037369578	2.756666667	6.71	5.083333333	0.171413388	6.953333333	11.53	16.46333333
ENSG00000121940	0.154591983	34.19	41.58	8.7	0.111101267	31.22	12.28666667	8.573333333
ENSG00000104660	0.524756973	74.35	35.96666667	4.4	0.509608505	58.82333333	9.923333333	13.10333333
ENSG00000100249	0.00044329	0	0	0	0.00048363	0	0	0
ENSG00000181722	0.111460915	21.59333333	12.42666667	9.296666667	0.700782833	51.72333333	43.91666667	29.10333333
ENSG00000130643	0.020686895	1.03	7.023333333	0	4.779583135	16.76666667	84.09333333	125.9633333
ENSG00000165417	0.24075076	50.21333333	24.07333333	15.36333333	0.459095877	63.45	54.99333333	26.35666667
ENSG00000125046	0.01694768	2.763333333	6.953333333	1.163333333	0.00048363	0.236666667	0	0
ENSG00000186184	0.122265445	98.28	42.93333333	181.0566667	0.04114946	41.93333333	25.51666667	10.07333333
ENSG00000176390	0.140386353	41.48666667	21.45	11.29333333	0.062471805	16.06333333	20.63333333	0
ENSG00000143653	0.621079633	32.15333333	15.34333333	30.88	0.65810184	21.55666667	10.96	2.473333333
ENSG00000117362	0.360856048	88.44333333	82.38	121.9066667	0.170268335	12.91666667	37.64333333	32.68
ENSG00000171853	0.35577726	38.86	82.64666667	62.37666667	0.427035528	20.15666667	43.96	51.43666667
ENSG00000100908	0.018468865	12.11666667	8.133333333	8.393333333	0.011806395	2.513333333	11.35	0
ENSG00000067533	0.717922823	22.85	6.646666667	2.193333333	0.323669428	10.28	4.153333333	1.353333333
ENSG00000155957	0.544249658	41.34333333	46.2	76.73333333	0.413823782	22.28333333	28.52333333	14.67333333
ENSG00000106153	9.395095375	134.3433333	274.7566667	248.59	5.158926478	52.52	79.54666667	136.4466667
ENSG00000133107	0.00123354	0.25	0	0	0.04531188	2.196666667	0.183333333	0
ENSG00000077080	0.001105385	0	0.98	0	0.339786993	12.74666667	12.43333333	27.11
ENSG00000088543	0.039306913	7.25	3.27	1.246666667	0.194294522	15.76333333	9.38	12.13
ENSG00000183258	0.27962122	46.53333333	75.95666667	32.76666667	0.186039795	14.72333333	66.92	26.66333333
ENSG00000142619	0.003411692	0.376666667	0	1.003333333	0.00049016	0	0	0
ENSG00000169738	0.347309565	35.91333333	65.37	77.78	0.50200387	90.13333333	66.88333333	276.9866667
ENSG00000167157	0.23680198	0	2.363333333	1.766666667	0.004978368	0	0	0
ENSG00000144366	0.01351285	40.95666667	34.98	6.54	0.00048363	19.44333333	7.99	11.87666667
ENSG00000135945	0.100269368	53.23666667	21.34333333	27.68	0.192105355	54.41333333	19.27333333	57.04333333
ENSG00000108352	0.108722258	4.876666667	2.016666667	1.363333333	0.681004353	21.17666667	22.32333333	35.67
ENSG00000117724	0.668234368	112.6966667	62.8	37.91666667	0.006285427	1.343333333	0.076666667	0.493333333
ENSG00000131097	0.00038451	0	0	0	0.019018278	0	0	0
ENSG00000105053	0.132371748	19.34333333	24.52	16.90333333	0.105550538	7.133333333	10.31666667	0
ENSG00000143476	0.63022962	72.61666667	23.73333333	15.99333333	0.00121675	0.19	0	0.496666667
ENSG00000177951	0.069704375	18.28	28.19666667	19.13666667	0.048173475	7.513333333	32.18666667	2.086666667
ENSG00000177951	0.379688505	18.28	28.19666667	19.13666667	0.261848255	7.513333333	32.18666667	2.086666667
ENSG00000127588	0.00143655	0	0.72	0	0.19153509	7.036666667	34.56333333	48.97
ENSG00000134602	0.367699823	64.69666667	44.6	36.21333333	0.032440885	4.653333333	0.413333333	0
ENSG00000184524	0.051741025	0.263333333	2.953333333	0	3.489681622	27.67	148.62	158.4866667
ENSG00000182631	0.003371495	0	0	0	0.003043065	0	0	0
ENSG00000176928	0.040788283	1.45	0.65	0	0.123682383	2.98	2.546666667	0.533333333
ENSG00000134285	0.143435445	26.94	28.38333333	18.81	0.004206948	4.603333333	4.453333333	13.02666667
ENSG00000135365	0.012661253	39.51666667	24.76	23.06	0.189979325	23.88333333	49.45333333	98.32666667
ENSG00000137877	0.002819048	0.116666667	0.07	0	0.018382995	0.47	2.356666667	0.15
ENSG00000130193	0.154543008	9.403333333	35.40666667	18.78	0.075043353	2.913333333	17.79333333	19.16666667
ENSG00000083750	0.123589985	13.01666667	19.02333333	4.893333333	0.283017325	20.21666667	11.51	0
ENSG00000196092	0.00321659	1.056666667	0.506666667	0	0.00049016	0.043333333	0.046666667	0
ENSG00000148082	0.02942976	2.013333333	0.83	0	0.51155614	14.39666667	22.98333333	20.80666667
ENSG00000118900	0.328688187	39.99666667	72.77666667	22.58333333	0.231050283	10.13333333	8.463333333	18.10333333
ENSG00000196104	0.004868505	0.21	0.34	0	0.93114224	164.46	96.12333333	27.80666667
ENSG00000175866	0.07577022	7.343333333	56.37	61.29666667	0.936896063	32.25333333	35.1	82.08
ENSG00000160868	0.00157804	1.71	0	0	0.00040984	0.18	0.4	0
ENSG00000148291	0.13744099	0	8.963333333	0	0.070598187	3.053333333	1.83	11.26
ENSG00000157423	0.009492848	3.333333333	0.206666667	0	0.200780338	6.25	7.023333333	10.70666667
ENSG00000157423	0.00633458	3.333333333	0.206666667	0	0.051236175	6.25	7.023333333	10.70666667
ENSG00000073598	0.000609533	0	0.413333333	0	0.001863503	0	0	0
ENSG00000165023	0.01193579	0.173333333	1.883333333	0.35	2.372923845	252.9033333	107.0766667	81.71
NM_017609	0.00038451	0	0	0	0.019525385	0	0	0
ENSG00000132840	0.010641722	2.116666667	0.486666667	2.73	0.010727515	0.963333333	1.62	10.71333333
ENSG00000196544	0.040045468	0.9	2.726666667	2.02	0.057163635	1.193333333	2.453333333	1.093333333
ENSG00000198088	0.082961793	19.84333333	3.623333333	4.17	0.002918005	2.36	0	6.75
ENSG00000127452	0.21024058	12.41	22.91666667	57.75333333	0.10361802	2.256666667	6.79	3.906666667
ENSG00000105523	0.002040795	0	0	0	0.001312585	0	0	0
ENSG00000104907	0.538068858	40.06666667	240.3566667	203.9466667	0.218585955	3.48	25.57666667	11.84333333
ENSG00000066654	0.245643563	110.0166667	42.59	47.15	0.195455415	49.47	15.22	6.006666667
ENSG00000130940	0.006808965	1.846666667	3.16	0.183333333	0.002034823	5.24	0.253333333	0
ENSG00000140987	0.043503758	26.80666667	26.61333333	23.26333333	0.043971733	12.84333333	20.87666667	4.233333333
ENSG00000120669	0.005085335	2.59	0.476666667	0.79	0.002580758	1.496666667	0	0
ENSG00000095539	0.141005673	9.156666667	75.40333333	8.17	0.116741175	8.8	20.65	4.273333333
ENSG00000088992	0.406484085	30.90333333	17.58333333	4.133333333	0.351377578	0	8.953333333	7.003333333
ENSG00000049283	0.007419855	3.82	2.193333333	0	0.012742253	0.346666667	2.086666667	2.163333333
ENSG00000152683	0.196171613	53.61333333	25.65666667	13.97666667	0.106096803	10.43	2.44	7.286666667
ENSG00000066739	0.066203753	9.473333333	4.75	3.31	0.187166408	32.96666667	9.236666667	14.29
ENSG00000067704	1.224180038	154.92	75.92	57.32333333	0.477749488	38.98	14.36	10.72333333
ENSG00000105248	0.134932052	2.626666667	9.113333333	9.86	0.122768108	2.096666667	5.636666667	1.713333333
ENSG00000198816	0.284623028	4.626666667	22.91666667	29.96333333	0.795870758	9.6	34.67	37.29
ENSG00000138180	0.274898358	45.57666667	21.75333333	3.563333333	0.000469753	0.31	0	0
ENSG00000113838	0.149735505	27.29333333	14.47333333	12.63	0.140582128	10.78333333	3.78	1.886666667
ENSG00000163798	0.336601848	19.92666667	14.43333333	6.1	0.469314735	18.33666667	18.61333333	4.996666667
ENSG00000196368	0.047686178	9.71	3.403333333	0	0.130074443	27.80666667	8.716666667	16.26
ENSG00000121570	0.00038713	63.69666667	71.56333333	31.07333333	0.00040984	0	0	0
ENSG00000136108	0.17986319	129.58	31.37	41.40333333	0.0531474	26.59	18.84	2.39
ENSG00000109674	0.398659343	17.42	8.513333333	1.116666667	0.00055743	0	0	0
ENSG00000182551	0.502404053	34.85666667	21.76333333	22.59333333	0.299316133	17.83666667	11.41666667	4.356666667
ENSG00000161558	0.059998425	5.18	26.87666667	3.256666667	0.04068147	6.23	4.8	3.34
ENSG00000139291	0.085141375	20.94666667	22.67666667	3.41	0.086813625	15.02333333	11.41666667	3.16
ENSG00000112685	0.22017626	27.60333333	18.79333333	23.08333333	0.19575535	16.49666667	7.053333333	6.026666667
ENSG00000151116	0.108893783	25.47	9.7	9.15	0.09302592	17.68333333	3.723333333	2.323333333
ENSG00000136444	0.121486448	16.83	57.67333333	23.54	0.116431112	15.85333333	30.01	10.92
ENSG00000155189	0.707549568	92.54	31.3	230.24	0.487503568	45.41	19.38333333	59.57333333
ENSG00000168216	0.251567403	37.38	16.95666667	11.95666667	1.075632873	92.55	54.68333333	55.89666667
ENSG00000147408	0.176348358	19.62	22.69333333	8.12	0.274271033	18.79	61.82666667	8.73
ENSG00000121931	0.094163852	54.12	26.81333333	21.45666667	0.021976808	17.86	19.35666667	7.676666667
ENSG00000196329	0.002499333	1.106666667	0.486666667	1.283333333	0.03608915	1.633333333	5.616666667	1.826666667
ENSG00000144827	0.382125475	57.69	39.84666667	15.69	0.644111455	50.38333333	22.83	51.97333333
ENSG00000157445	0.012759603	2.256666667	1.236666667	0	0.242348243	10.28	13.91666667	21.42666667
ENSG00000123485	0.325566418	43.81	36.52333333	29.32666667	0.0005124	0	0	0
ENSG00000065970	0.32090207	15.38333333	14.13	4.656666667	0.53194692	16.29666667	5.596666667	12.83333333
ENSG00000108651	0.313045243	45.02333333	29.46	25.35333333	0.125174238	27.27333333	18.61666667	37.52666667
ENSG00000125037	0.885793858	23.30333333	17.26	8.2	0.978537123	15.14333333	15.69333333	1.093333333
ENSG00000053501	0.184107065	6.05	18.52333333	17.35333333	0.216706875	3.126666667	10.60666667	47.83
ENSG00000133169	0.001933128	14.76333333	44.49666667	31.81	0.19469307	61.30666667	89.87666667	57.08666667
ENSG00000002933	0.00839366	0	0.476666667	0	0.286099523	1.013333333	4.39	0
ENSG00000168078	0.472681798	79.49333333	34.71	35.78	0.000543075	0	0.966666667	0
ENSG00000130844	0.134509845	28.35333333	42.64333333	18.79333333	0.358606168	33.64	30.89666667	36.02333333
ENSG00000196345	0.004291948	3.476666667	2.186666667	0	0.013782985	4.053333333	1.063333333	0
ENSG00000152503	0.017688245	7.88	5.536666667	1.353333333	0.079660615	19.85333333	9.243333333	14.65
ENSG00000056736	0.051290277	11.71333333	11.05666667	11.59666667	0.064537135	8.886666667	7.666666667	1.73
ENSG00000167977	0.285489368	18.29	25.06666667	12.63	0.122296455	6.523333333	9.726666667	3.316666667
ENSG00000125630	0.145465838	75.32666667	21.02	8.663333333	0.042568818	19.36	13.73333333	0.82
ENSG00000167916	0.00044329	0	0	0	0.001612758	0	0	0
ENSG00000145569	0.00710338	6.966666667	3.493333333	1.81	0.00781033	5.403333333	0.666666667	0
ENSG00000166479	0.15745317	111.15	35.85	20.53	0.17326625	62.7	56.76	31.30333333
ENSG00000138381	0.247135665	98.71	28.34333333	30.38666667	0.31427703	56.08666667	64.26666667	34.71
ENSG00000178828	0.01705529	0.396666667	0	0	0.000550095	0	0	0
ENSG00000106004	0.02651277	5.33	2.956666667	0	0.000773623	0.326666667	0	0
ENSG00000101928	0.173750945	35.38	37.05666667	197.13	0.0716771	6.793333333	1.706666667	0
ENSG00000204290	0.00038451	0	0	0	0.00040228	0	0	0
ENSG00000136688	0.000777673	0	0	0	0.00048363	0	0	0
ENSG00000156265	0.002267235	8.72	0.95	10.65666667	0.003191045	2.703333333	2.65	2.44
ENSG00000079257	0.069619328	8.666666667	8.37	2.08	0.014531058	3.47	0.55	0
ENSG00000154975	0.006953998	1.87	0.213333333	0	1.90839827	84.03	68.26333333	96.09333333
ENSG00000076924	0.948566945	15.36666667	17.48666667	46.74333333	0.873431115	10.35666667	17.04666667	11.15
ENSG00000108588	0.505136573	129.57	55.09333333	100.9933333	0.445267408	64.39666667	26.41666667	17.55333333
ENSG00000152595	0.00044329	0	0	0	0.027261925	1.706666667	0.446666667	0
ENSG00000163050	0.153185173	21.02333333	33.42333333	11.76	0.25275404	35.54666667	20.76	36.40333333
ENSG00000163818	0.311824225	54.33666667	36.28666667	14.64666667	0.416711908	31.11	16.51	24.96333333
ENSG00000165887	0.000571783	0	0	0	0.00114168	0	0	0
ENSG00000106328	0.00038713	0.766666667	0	0	0.00040984	0	0.89	0
ENSG00000164494	0.023214578	16.37333333	10.77333333	4.42	0.011986252	5.963333333	2.993333333	13.04666667
ENSG00000101115	0.14136302	9.97	14.56666667	22.68	0.00177872	0.11	0	0
ENSG00000070388	0.00038713	0	0	0	0.00124807	0.313333333	0.296666667	0
ENSG00000175348	0.073342738	26.54333333	31.34333333	20.67333333	0.20035849	34.70666667	31.21	11.49
ENSG00000197329	0.16470394	29.43333333	41.59666667	11.35	0.320538678	25.44	9.256666667	1.546666667
ENSG00000111732	0.00038451	0	0	0	0.00040228	0	0	0
ENSG00000125457	0.080320545	11.02333333	20.04666667	47.02333333	0.023354118	4.986666667	2.853333333	10.69666667
ENSG00000033122	0.006596435	2.386666667	0.153333333	0.86	0.38335162	71.31333333	18.05	19.74
ENSG00000048028	0.303836898	50.21	27.67	60.06	0.190703958	25.09333333	7.706666667	11.61
ENSG00000150991	8.58673235	358.3866667	694.5266667	434.21	9.026569233	285.7733333	544.8966667	467.7266667
ENSG00000150991	7.499167995	358.3866667	694.5266667	434.21	10.74968783	285.7733333	544.8966667	467.7266667
ENSG00000150991	7.89408608	358.3866667	694.5266667	434.21	11.1513961	285.7733333	544.8966667	467.7266667
ENSG00000150991	7.822999938	358.3866667	694.5266667	434.21	10.95450028	285.7733333	544.8966667	467.7266667
ENSG00000150991	8.168962115	358.3866667	694.5266667	434.21	11.15331014	285.7733333	544.8966667	467.7266667
ENSG00000150991	8.407485098	358.3866667	694.5266667	434.21	11.75467717	285.7733333	544.8966667	467.7266667
ENSG00000150991	8.579176103	358.3866667	694.5266667	434.21	11.63880955	285.7733333	544.8966667	467.7266667
ENSG00000150991	8.07082327	358.3866667	694.5266667	434.21	10.74640857	285.7733333	544.8966667	467.7266667
ENSG00000150991	8.587266768	358.3866667	694.5266667	434.21	11.17331441	285.7733333	544.8966667	467.7266667
ENSG00000150991	8.134842768	358.3866667	694.5266667	434.21	11.25038297	285.7733333	544.8966667	467.7266667
ENSG00000150991	8.474253453	358.3866667	694.5266667	434.21	11.04410579	285.7733333	544.8966667	467.7266667
ENSG00000173406	0.003248943	2.106666667	2.54	0	0.050403175	17.76333333	8.61	6.38
ENSG00000163406	0.015416462	2.363333333	0.67	0.9	0.11187019	12.81666667	2.4	1.886666667
ENSG00000047597	0.049356298	14.80333333	3.613333333	0.906666667	0.0780443	14.93666667	2.526666667	2.413333333
ENSG00000034510	38.80114539	62.82	205.55	643.6333333	18.17319627	39.35	103.1733333	94.28
ENSG00000100095	0.012640258	1.426666667	2.273333333	12.93666667	0.551184958	51.69	34.79333333	76.54666667
ENSG00000109079	0.085158478	15.88333333	29.51333333	107.14	0.101645525	17.13333333	63.62666667	76.36333333
ENSG00000127191	0.49148745	9.306666667	23.05333333	7.966666667	0.198533458	1.946666667	0.723333333	5.69
ENSG00000171819	0.00038451	0.366666667	1.866666667	0	0.001328033	2.323333333	1.906666667	0
ENSG00000071991	0.021834615	3.81	0.796666667	0	0.164469978	11.20333333	3.273333333	0.553333333
ENSG00000158497	0.00044329	0	0	0	0.00048363	0	0	0
ENSG00000204439	0.3518603	6.086666667	13.15	2.536666667	0.29356504	2.706666667	5.853333333	7.13
ENSG00000165553	0.00083679	0	0.27	0	0.085416922	1.426666667	4.783333333	1.193333333
ENSG00000256683	0.05831513	8.4	8.41	0	0.137391018	12.56333333	3.583333333	3.47
ENSG00000171509	0.00086267	0.246666667	0.19	0.483333333	0.09336706	15.38	5.93	1.56
ENSG00000071575	1.327994115	107.89	59.38333333	66.14333333	0.475047503	28.94333333	16.74	102.65
ENSG00000112182	0.038845523	2.76	2.393333333	0.39	0.080386753	4.2	6.73	17.75
ENSG00000239713	0.056806203	9.226666667	4.036666667	2.033333333	0.010206288	1.373333333	0.703333333	0
ENSG00000215251	0.201741	31.19	23.56	25.23666667	0.224220573	13.70666667	6.35	12.65333333
ENSG00000109424	0.00046296	0.313333333	0	0	0.00046434	0	0	0
ENSG00000151806	0.247099545	41.89	24.35	37.51	0.21828937	23.97333333	17.66666667	9.4
ENSG00000156639	0.743062655	44.86	80.41333333	68.16333333	0.533242953	27.87666667	24.38333333	50.31
ENSG00000167720	0.03425069	15.82	20.21333333	3.583333333	0.05285416	30.94	25.75	0
ENSG00000162374	0.003252973	1.16	0.4	0	0.846586913	73.42333333	42.78333333	47.25666667
ENSG00000131910	0.169096658	0.88	5.683333333	0	0.001697408	0	0	0
ENSG00000158164	0.197998775	8.15	3.1	5.566666667	0.004526983	0	0	0
ENSG00000136156	0.619938223	241.08	175.0966667	137.4266667	1.852704148	654.4633333	357.35	255.1
ENSG00000221946	0.007419258	1.476666667	0.583333333	0	1.516349665	10.88333333	84.63	24.58666667
ENSG00000261609	0.177527797	13.33666667	5.32	2.646666667	0.342359858	10.23666667	5.086666667	3.76
ENSG00000068097	0.268713398	56.76	48.85333333	14.30333333	0.14225374	19.21	13.78	53.30666667
ENSG00000189037	0.004006433	0.796666667	0	0	0.00040984	0	0	0
ENSG00000129595	0.020672505	34.67	1.903333333	0	0.08580829	3.396666667	3.356666667	1.086666667
ENSG00000169393	0.01803526	0	0	0	0.00040984	0	0	0
ENSG00000259494	0.35379353	14.33666667	7.946666667	34.13666667	0.302635625	6.44	5.056666667	1
ENSG00000142910	0.07149933	5.37	8.036666667	0	0.105230295	4.763333333	12.90666667	0
ENSG00000123892	0.3319149	22.34333333	6.763333333	18.27666667	0.00206819	0	0	0
ENSG00000089116	0.002051753	0.53	0	0	0.013071728	0	0	0
ENSG00000138075	0.044479812	2.143333333	4.286666667	2.95	0.004989125	0	0	0
ENSG00000081800	0.00046296	0	0	0	0.00046434	0	0	0
ENSG00000196511	0.027026518	6.856666667	0.576666667	0.75	0.104086078	13.10333333	8.406666667	0.936666667
ENSG00000120318	0.01261182	4.296666667	8.016666667	2.98	0.007537435	2.176666667	5.043333333	0
ENSG00000144848	0.339605645	59.33	59.32333333	31.08333333	0.328663863	27.64	39.23666667	110.1
ENSG00000118855	0.323165845	81.73	35.3	55.29	0.160450193	37.80666667	22.06666667	24.95333333
ENSG00000186205	0.17170353	20.13333333	21.35	110.8966667	0.12609222	4.923333333	2.143333333	0
ENSG00000144909	0.115352755	23.77	13.57333333	8.876666667	0.1234399	14.68333333	4.133333333	3.896666667
ENSG00000136536	0.285219483	183.33	40.55	102.0366667	0.28592938	81.46	40.37333333	80.94
ENSG00000006282	0.126485705	19.34666667	44.45	26.55666667	0.139379185	13.78333333	25.86333333	23.73
ENSG00000163814	0.1291866	7.92	3.91	2.696666667	0.00819001	0.24	0	0
ENSG00000145740	1.14789657	138.8266667	63.68666667	39.91666667	0.644275785	20.14	24.53666667	9.226666667
ENSG00000159202	0.840830807	83.85	89.2	70.35333333	0.723640163	38.19	44.27666667	20.96333333
ENSG00000103254	0.078970375	5.33	18.96	18.22	0.075913755	9.82	32.65	19.24666667
ENSG00000198171	0.304148625	23.58	77.35	112.08	0.507532948	19.28333333	27.53666667	24.87333333
ENSG00000106330	0.211773008	12.8	8.656666667	41.22333333	0.114824643	1.666666667	7.223333333	16.92
ENSG00000157219	0.001524285	0.13	0	0	0.180643758	15.06666667	18.24333333	19.07666667
ENSG00000120068	0.012647193	0.226666667	0	0	0.000501598	0	0	0
ENSG00000110079	0.006868452	11.90666667	2.233333333	0	0.00502117	5.106666667	0.91	16.43
ENSG00000124194	0.002508618	1.43	0.89	0	0.1005272	5.663333333	18.24666667	34.54333333
ENSG00000107874	0.5799395	19.63333333	26.38666667	32.35333333	1.03809397	17.60666667	33.69	85.45
ENSG00000169696	0.073954055	14.55666667	38.70666667	77.13666667	0.075358458	6.296666667	12.32333333	18.40333333
ENSG00000198925	0.56812158	46.02333333	45.49333333	54.18	0.781248065	30.64	68.91666667	50.51
ENSG00000136982	0.073552813	29.77333333	7.253333333	19.48333333	0.012593058	3.16	1.003333333	0.856666667
ENSG00000115648	1.24424649	101.4033333	134.9066667	55.29666667	0.011422565	0.35	0.976666667	0
ENSG00000125648	0.4301921	27.35666667	56.1	48.14333333	1.55972634	78.10666667	80.92666667	167.1633333
ENSG00000141527	0.004962758	1.593333333	1.206666667	0.636666667	0.00040228	0	0.346666667	0
ENSG00000128965	0.008984365	2.923333333	4.916666667	7.043333333	0.009771915	1.856666667	1.07	0
ENSG00000119487	0.240367897	56.22666667	51.80333333	173.77	0.183901933	27.96	64.77	24.32333333
ENSG00000125505	0.702988428	35.99333333	154.06	83.39	0.60860171	33.39333333	63.48	58.87
ENSG00000130544	0.120854308	5.743333333	2.203333333	1.88	0.184997613	5.776666667	1.71	13.37
NM_024342	0.5972821	0	0	0	0.914324778	0	0	0
ENSG00000152229	0.035748333	5.776666667	3.763333333	0	0.004868045	0.82	0	0.7
ENSG00000134245	0.006341363	3.94	1.043333333	0	0.026428345	5.593333333	1.27	2.69
ENSG00000163521	0.08908051	4.393333333	9.83	0	0.044596913	1.79	0.84	0
ENSG00000163820	0.245338465	14.52666667	12.32333333	10.91666667	0.124663435	4.703333333	2.603333333	2.07
ENSG00000084628	0.088632208	4.063333333	16.11	21.74333333	0.232293493	11.28666667	16.56	15.23
ENSG00000006831	0.61751187	61.49666667	38.26333333	23.3	0.652322792	34.71666667	12.46666667	33.78
ENSG00000161981	0.728366615	20.61666667	13.33666667	14.05333333	0.696419822	8.73	19.39333333	302.76
ENSG00000140598	0.172222613	39.30333333	29.57333333	4.03	0.07147372	34.66333333	2.086666667	0
NM_024588	0.030343333	0	0	0	0.02909597	0	0	0
ENSG00000138399	0.187215598	89.83	8.503333333	61.56333333	0.247137223	38.07	2.96	7.75
ENSG00000128563	0.48761159	15.55666667	36.49	18.28	0.502550995	11.17333333	19.8	4.206666667
ENSG00000131914	1.11096114	52.70333333	34.68	36.02333333	0.000758093	0.13	0	0
ENSG00000214193	0.344810605	3.126666667	6.246666667	1.373333333	0.20163001	0.98	1.59	0
ENSG00000086848	0.293263378	33.34333333	30.28	57.12	0.206069808	22.76333333	15.61333333	6.706666667
ENSG00000135220	0.029394455	13.60666667	3.016666667	3.276666667	0.00040984	0	0	0
ENSG00000171241	0.097472465	63.31333333	42.87333333	259.1366667	0.00395534	0.676666667	0	1.656666667
ENSG00000133962	0.001367895	0.94	0.346666667	0	0.000820825	0	0	0
ENSG00000110583	0.228341413	24.92666667	39.25	8.353333333	0.137739345	7.796666667	10.58333333	4.07
ENSG00000197056	0.221960163	35.21333333	10.99	20.56666667	0.070479135	7.593333333	0.64	0
ENSG00000104218	0.335577028	16.94666667	8.796666667	7.926666667	0.318790778	13.74333333	7.38	2.713333333
ENSG00000103351	0.106697928	37.90333333	14.28	26.80333333	0.205466762	41.49	22.67666667	16.37666667
ENSG00000112195	0.00086598	0.11	0.72	0	0.000481622	0	0.816666667	0
ENSG00000153395	1.196737053	69.74	55.77333333	84.84666667	0.42770733	36.68666667	12.64333333	10.22
ENSG00000170537	0.101356735	4.846666667	1.966666667	0	0.313376313	6.283333333	5.883333333	0.5
ENSG00000101442	0.030948758	6.066666667	6.623333333	2.31	0.030244513	2.346666667	2.893333333	0.893333333
ENSG00000178401	0.072819443	4.433333333	2.23	0.856666667	0.010642658	0.673333333	0	0
ENSG00000068137	0.025636975	6.253333333	21.94	21.56333333	0.01395462	0.42	4.956666667	18.80666667
ENSG00000178966	0.024095175	49.73	15.26666667	23.99666667	0.011885575	11.49666667	4.766666667	6.416666667
ENSG00000172775	0.162925143	64.18666667	74.04	38.03666667	0.20852403	58.52	144.0433333	42.06666667
ENSG00000178662	0.003329235	0.263333333	0.07	0	0.431086968	75.08666667	24.42	19.6
ENSG00000149548	0.043935617	8.99	4.693333333	13.61	0.0067048	0.313333333	0.846666667	0
ENSG00000114648	0.136814295	11.81	8.26	22.72666667	0.143774008	10.45333333	15.04666667	8.073333333
ENSG00000132773	0.056309118	11.32	19.75333333	22.82	0.015665895	3.003333333	6.703333333	0
ENSG00000162174	0.111716803	17.32666667	47.11333333	25.45	0.429690168	56.07666667	24.75666667	109.88
ENSG00000157796	0.061933437	37.11	9.53	4.61	0.11375284	45.46	38.39666667	13.22333333
ENSG00000120685	0.103403373	64.51	198.3266667	18.58	0.102633903	61.80333333	12.29333333	64.05666667
ENSG00000175575	0.058038693	25.22333333	57.84	98.04333333	0.077385045	37.13	37.35666667	48.66666667
ENSG00000176783	0.16097485	29.19	66.74	65.38333333	0.116338813	11.08	7.076666667	11.53333333
ENSG00000128886	0.019932323	4.756666667	0.613333333	10.86333333	0.024283775	0	0	0
ENSG00000160460	0.002759143	0.086666667	0.576666667	0	0.341584213	30.56666667	64.96666667	52.15666667
ENSG00000166510	0.015312145	3.453333333	2.183333333	0.993333333	0.017646338	4.52	1.56	3.363333333
ENSG00000068120	0.557797055	31.84333333	86.23666667	44.76	0.289677725	17.06	48.56	39.60333333
ENSG00000148516	0.15853667	37.23666667	21.26	20.28333333	0.295561733	81.21666667	56.80333333	61.94666667
ENSG00000162552	0.007713055	0.436666667	0.23	0	0.012910515	0.303333333	0.286666667	0.986666667
ENSG00000162520	0.061930942	18.48666667	19.48	12.13666667	0.01525418	2.526666667	0	3.853333333
ENSG00000015592	0.00789965	0	0	0	1.664629978	33.42333333	53.91333333	57.95
ENSG00000243729	0.006380248	0	0	0	0.00049016	0	0	0
ENSG00000221978	1.07647764	160.4766667	174.42	114.1266667	0.735673973	64.55333333	89.16666667	149.2233333
ENSG00000005189	0.062306688	13.44666667	7.47	5.37	0.015577857	4.94	0.65	0
ENSG00000170925	0.000651585	0	0	0	0.00046434	0	0	0
ENSG00000152284	0.285553268	4.51	6.606666667	7.263333333	0.060254155	1.816666667	1.973333333	0
ENSG00000127774	0.3491928	7.176666667	16.52	10.04	0.15193315	4.203333333	9.536666667	22.60666667
ENSG00000110060	0.053603363	15.98	15.97	7.516666667	0.026072853	6.953333333	6.433333333	7.376666667
NM_031988	0.035223418	0	0	0	0.064833605	0	0	0
ENSG00000114473	0.050286465	7.99	23.47333333	10.46333333	0.08286016	18.09333333	4.396666667	0
ENSG00000157890	0.000680908	0.643333333	0.39	0	0.034540155	23.21	13.34666667	5.15
ENSG00000121270	0.000386153	0.196666667	0	0	0.000875048	0.636666667	0.186666667	0
NM_032644	0.139078185	0	0	0	0.111410375	0	0	0
ENSG00000135119	0.000770418	14.19666667	8.29	15.79	0.001591188	18.56666667	25.21333333	19.96333333
NM_032845	0.019345113	0	0	0	0.000439573	0	0	0
ENSG00000082126	0.018438265	2.813333333	1.036666667	0	0.01594299	1.873333333	2.566666667	0
ENSG00000181896	0.182545865	25.50666667	7.846666667	9.966666667	0.066943313	5.386666667	3.476666667	0
ENSG00000141946	0.00037563	0	0	0	0.00044358	0	0	0
ENSG00000186231	0.015489448	0.656666667	1.08	0	0.64396248	43.85666667	18.13333333	29.75
ENSG00000161634	0.00038713	0	0	0	0.00040984	0	0	0
ENSG00000150526	0.02462294	9.443333333	0.33	0.743333333	0.000524278	0	0	0
ENSG00000124762	0.404017875	39.03666667	54.01	31.47666667	0.407106828	11.24666667	11.97	14.63
ENSG00000014919	0.358890335	55.48	20.53	38.57666667	0.211817437	62.65666667	7.66	5.83
ENSG00000198563	2.352380568	410.14	325.84	419.56	1.76235683	101.4733333	242.9966667	148.25
ENSG00000066697	0.336198005	30.01666667	13.96666667	40.87666667	0.179650865	10.28333333	8.313333333	2.223333333
ENSG00000152049	0.153881433	12.08	3.573333333	6.01	0.060266388	2.363333333	1.29	2.733333333
ENSG00000092531	0.502841343	61.59	23.11	39.49666667	0.162297313	22.81333333	12.66666667	1.01
ENSG00000169918	0.004286553	0	0	0	0.406932123	8.633333333	29.82	9.356666667
ENSG00000051180	0.54860707	25.45666667	29.97	22.58666667	0.007018722	0.373333333	0.32	0
NM_134422	0.07170883	0	0	0	0.07176568	0	0	0
NM_138292	0.09743626	0	0	0	0.064135888	0	0	0
NM_138566	0.009792518	0	0	0	0.165145408	0	0	0
ENSG00000137413	0.152172515	15.53	20.29333333	16.50666667	0.06606696	1.366666667	2.103333333	4.976666667
ENSG00000132170	0.136540558	11.96333333	4.663333333	4.16	0.040751455	1.576666667	3.513333333	1.183333333
ENSG00000112062	0.945899868	74.04666667	67.38	43.04	0.819762445	39.79666667	31.71333333	30.32666667
NM_139238	0.04805507	0	0	0	0.01688619	0	0	0
ENSG00000115415	0.431983575	70.05666667	96.66666667	44.62333333	0.392598118	54.51	21.49666667	28.06
ENSG00000161649	0.00046296	0	0	0	0.00046434	0	0	0
ENSG00000130045	0.048672508	1.416666667	0	0	0.008612753	0	0	0
ENSG00000100321	0.53108707	3.666666667	21.35666667	3.78	4.355037408	67.50333333	120.01	70.28666667
NM_145751	0.510720778	0	0	0	0.111458825	0	0	0
ENSG00000005981	0.00051197	0.873333333	0.246666667	0	0.000911215	0.85	0.79	0
ENSG00000154485	0.000668007	0	0	0	0.0040525	0	0.506666667	0
NM_152466	0.085268163	0	0	0	0.24374649	0	0	0
ENSG00000196381	0.02176972	3.456666667	1.083333333	0	0.094779803	9.423333333	0.22	0
ENSG00000180532	0.00196917	0.35	0	0	0.001107605	0	0	0
ENSG00000174015	0.00049585	0	0	0	0.00049016	0	0	0
ENSG00000188785	0.117841338	24.5	21.23666667	10.99	0.150043825	12.08333333	29.26333333	1.743333333
NM_152942	0.022473108	0	0	0	0.000906753	0	0	0
ENSG00000013275	0.904553012	33.06	71.96	53.84	0.646758975	14.92	27.67333333	36.21
ENSG00000164451	0.005645558	0.513333333	0	0	0.000449983	0	0	0
ENSG00000177294	0.000833878	0	0	0	0.001378395	0	0	0
ENSG00000137204	0.004055	0.296666667	0	1.79	0.001323197	0.343333333	0	0
ENSG00000178591	0.00038713	1.373333333	0	0	0.00040984	0	0	0
ENSG00000123576	0.033390728	0.986666667	0.96	0	0.00040984	0	0	0
ENSG00000169495	0.0005768	0.21	0	0	0.00048363	0	0	0
ENSG00000169398	0.666368248	120.7933333	74.25333333	53.51666667	1.040273593	117.4733333	120.3433333	48.90333333
NM_170605	0.063308343	0	0	0	0.08974414	0	0	0
ENSG00000160789	5.831469957	62.48666667	189.48	453.26	0.901373868	11.53333333	37.73333333	40.5
ENSG00000159423	0.2573256	9.14	32.25	38.82333333	0.307271628	5.306666667	9.026666667	7.58
ENSG00000151470	0.09980711	15.91666667	2.863333333	0.546666667	0.155078873	16.37333333	16.91	13.21333333
NM_173572	0.004817303	0	0	0	0.048121763	0	0	0
NM_173616	0.00038713	0	0	0	0.00040984	0	0	0
ENSG00000104067	0.182020068	63.13666667	17.71	28.63	0.176218268	91.81333333	101.5933333	30.00666667
ENSG00000079102	0.000604163	3.153333333	7.143333333	0	0.10756964	78.08333333	40.92666667	58.16333333
ENSG00000114013	0.021120453	7.043333333	6.246666667	41.81	0.01500185	9.696666667	0.323333333	0
ENSG00000183625	0.033006	4.443333333	2.206666667	0	0.000880333	0	0	0
ENSG00000100644	3.070171215	397.6066667	197.5333333	159.1633333	1.451814998	141.7366667	40.05666667	90.9
ENSG00000135903	0.029459025	3.863333333	3.976666667	2.733333333	0.009994775	0.98	0.28	0
ENSG00000132646	3.916760503	231.7233333	234.68	206.6233333	0.38433044	17.05333333	10.43	3.706666667
ENSG00000152464	0.34270124	16.78	27.1	21.73	0.253190375	7.32	6.176666667	15.22
ENSG00000239672	3.35549751	66.11333333	167.27	289.6633333	1.35313196	13.36	24.41666667	8.373333333
ENSG00000104964	3.594124293	35.41666667	122.3166667	220.93	13.17251995	112.7666667	409.99	372.52
ENSG00000106852	0.003219083	2.63	3.12	9.863333333	0.114754	3.79	3.516666667	2.063333333
ENSG00000115540	0.359940928	72.13666667	34.63666667	23.39333333	0.606768018	54.80333333	36.53333333	59.77333333
ENSG00000119139	0.191321225	27.94	23.19333333	16.34666667	0.40884182	28.73	19.86666667	31.90666667
ENSG00000143748	0.214891018	49.83	59.57666667	13.78666667	0.097630088	6.423333333	10.23666667	9.343333333
ENSG00000160049	0.835903308	36.44333333	51.49	25.32666667	0.298834668	5.18	6.9	8.273333333
X03205	48286.98405	0	0	0	50141.75712	0	0	0
X03205	49532.04462	0	0	0	59897.47184	0	0	0
X03205	50586.34373	0	0	0	61167.93894	0	0	0
X03205	50394.19056	0	0	0	60527.10479	0	0	0
X03205	52309.26572	0	0	0	51875.52103	0	0	0
X03205	51049.95658	0	0	0	53838.5185	0	0	0
X03205	51136.40266	0	0	0	51812.37661	0	0	0
X03205	48273.05908	0	0	0	50070.40439	0	0	0
X03205	48195.7972	0	0	0	54829.62101	0	0	0
X03205	49938.80011	0	0	0	48609.8139	0	0	0
X03205	50502.84458	0	0	0	56696.55822	0	0	0
