# Supplementary material for: Single molecule counting and assessment of random molecular tagging errors with transposable giga-scale error-correcting barcodes
Source: BMC Genomics. 2017 Sep 21;18:745. doi: 10.1186/s12864-017-4141-4 (PMC5609065; doi:10.1186/s12864-017-4141-4)
Supplement: Supplementary file 4 — Comparison of MAQC qPCR fold-change and EXB-based fold-change quantification methods. (TXT 61 kb) [file 12864_2017_4141_MOESM4_ESM.txt]

Supplementary Table S7. Comparison of MAQC qPCR fold-change and EXB-based fold-change quantification methods.
* qPCR values are normalized to POLR2A; RNA-Seq is normalized to TPM
	Brain/UHRR qPCR	Brain/UHRR 10ng	Brain/UHRR 1ng	Brain/UHRR 100pg
ENSG00000156006	-0.019284092
ENSG00000117054	0.040600119	-0.104718056	-0.392558517	-0.224808096
ENSG00000122971	-0.254541636	-0.473884262	-0.336727746	0.059633894
ENSG00000072778	-0.334884784	-0.35317793	-0.049457667	-0.300641815
ENSG00000075239	-0.125219859	-0.270530398	-0.866630347	-0.121225791
ENSG00000196839	-1.363391499	-1.519548591	-2.542031704	-1.897678466
ENSG00000101986	-0.851571445	-1.748704737	-1.806179974	-1.260583566
ENSG00000134982	0.781289905	0.540544045	0.281772497	0.73338341
ENSG00000091583	-3.588019612			-1.93836079
ENSG00000108381	1.717178308	1.96081732	2.199850532
ENSG00000197299	-0.683602302	-0.590683368	-0.990656407	-0.703854759
ENSG00000139618	-1.819569225	-2.465785478
ENSG00000169814	0.373179964	-0.235901101	-0.414505043	-0.18133733
ENSG00000135446	-0.944017029	-0.670827725	-0.905158361	-1.077965035
ENSG00000171365	-0.328397738	-0.370782466	-0.475103803	-0.438769917
ENSG00000108821	-1.715153638	-0.963954896	-0.940461848	-2.443612918
ENSG00000047457	-0.593167669	-0.809869103	-0.310120142	-0.673960602
ENSG00000138061	-0.118913894	-0.098711938	-0.129404312	-0.881272799
ENSG00000100197	-0.32927448	0.175509485	1.497992273	0.06435967
ENSG00000188641	-0.470042355	-0.4471451	-0.391088595
ENSG00000163161	-0.140042515	-0.258086565	-0.299957222	-0.205958524
ENSG00000134899	-0.022312415	-0.109410117	-0.194653678	-0.241036751
ENSG00000124491	1.858739132	0.812789148
ENSG00000103876	-0.808368047	-0.498950925	-2.000955194	-1.052154067
ENSG00000131482	-2.345918052
ENSG00000106571	-0.295968413	-0.400355119	-0.4006696	-1.141409942
ENSG00000185245	-0.020614091	-0.403889341
ENSG00000113924	-1.813660613	-2.154541012	-0.993258699
ENSG00000164690	0.089713842	-0.266612431	0.045279981
ENSG00000165704	-0.131817706	-0.040728239	-0.407050944	-0.639280322
ENSG00000165704	-0.021901099	-0.040728239	-0.407050944	-0.639280322
ENSG00000165704	-0.023812954	-0.040728239	-0.407050944	-0.639280322
ENSG00000165704	-0.001272629	-0.040728239	-0.407050944	-0.639280322
ENSG00000165704	0.045133466	-0.040728239	-0.407050944	-0.639280322
ENSG00000165704	-0.036217673	-0.040728239	-0.407050944	-0.639280322
ENSG00000165704	-0.066171787	-0.040728239	-0.407050944	-0.639280322
ENSG00000165704	-0.078585528	-0.040728239	-0.407050944	-0.639280322
ENSG00000165704	-0.034516931	-0.040728239	-0.407050944	-0.639280322
ENSG00000165704	-0.086803908	-0.040728239	-0.407050944	-0.639280322
ENSG00000165704	-0.009625794	-0.040728239	-0.407050944	-0.639280322
ENSG00000090339	-0.952678144	-1.24745597	-1.806067331
ENSG00000105639	0.06586551	-0.583228063	-0.991502961
ENSG00000157404	0.974493618	0.645273229	1.010211656	-0.042797613
ENSG00000175445	0.893235672	0.366430145	0.476582762	-0.308798103
ENSG00000197535	0.960279817	0.303076568	0.460747986	0.527223488
ENSG00000185920	0.404895083	0.372841803	0.395537653	0.651004078
ENSG00000188257	-1.49312276
ENSG00000064835	-0.023131777
ENSG00000139687	-0.284366023	-0.509102064	-0.424211488	-0.20978175
ENSG00000112077	-3.040104783	-2.259547265
ENSG00000149489	1.114265594	0.377844508	0.717531817
ENSG00000070915	-2.598941273
ENSG00000006071	2.089501948	1.332657967
ENSG00000120708	-1.478533636	-1.652766699	-2.688428721	-1.723098365
ENSG00000092295	0.189988546	0.553022887	0.249601351
ENSG00000077498	-3.756689078
ENSG00000084674	-3.436976216	-2.954875394	-3.013208515	-2.322219295
ENSG00000023839	-2.202946267	-1.822363105
ENSG00000160211	-0.571824925	-0.884393232	-0.758791925	-0.976826031
ENSG00000113905	-0.235620688
ENSG00000110921	-0.153955735	-0.388941073	0.324233989	-0.560667306
ENSG00000007908	0.815327291		1.270862639
ENSG00000125255	0.03279439
ENSG00000142168	0.155149807	0.123024505	-0.026171607	-0.072184044
ENSG00000151090	0.916667444	0.834644441	0.467382262	1.178488667
ENSG00000138376	-0.842489413	-0.492228673	-0.855219137
ENSG00000127980	-0.061560511	-0.066255646	0.072415014	-0.651265924
ENSG00000145020	0.216660521	-0.110549751	0.041811953	0.635154276
ENSG00000140465	-0.69177865	-0.504792681	-1.177581122
ENSG00000131187	-1.19002175	0.212224101
ENSG00000128714	-1.832798902
ENSG00000130164	-0.530130978	-1.128123885	-0.689406508	-0.045466795
ENSG00000141510	-1.040862242	-1.037626608	-0.512109778	-2.54689785
ENSG00000110799	1.689806698	1.265261413	1.914352123
ENSG00000165392	-0.566290068	-0.70826008	-0.033589047	-0.123350821
ENSG00000132693	-0.018892847
ENSG00000196352	-1.05802305	-0.868895538	-1.095012429	-0.728602402
ENSG00000125538	0.420022951	-0.789233717	-0.802846478
ENSG00000169429	-1.569624661	-2.362003285	-2.033581866
ENSG00000168394	-0.134895107	-0.389475154	-0.720888045	0.141485889
ENSG00000226979	0.375035077
ENSG00000115457	-1.322558204	-0.983316548	-1.428996009	-1.013655013
ENSG00000115461	-0.429098545	-0.322817521	-0.268458413	-0.195483882
ENSG00000136244	-0.397246138	-1.563982447
ENSG00000167244	-2.092384435	-1.750819684	-1.802755146	-1.491887351
ENSG00000170425	-0.304092832	-0.479054033	-0.240332155	-0.56333038
ENSG00000043591	0.892466749	0.974281359	0.661601254
ENSG00000135046	-0.969551309	-1.017432708	-0.742018264	-1.053283992
ENSG00000018625	1.844966099	1.852582867	1.226944832	1.359983153
ENSG00000108878	0.416232246
ENSG00000167286	-2.782885482
ENSG00000198851	-2.358129873	-1.849982137	-1.825583464
ENSG00000135346	-3.065562039
ENSG00000101204	1.529302117	1.297760511	0.740153743
ENSG00000147571	1.456560424	0.849355863
ENSG00000140505	-0.202071255
ENSG00000160870	-0.834071179	-0.46426099
ENSG00000197838	-0.120644608
ENSG00000197408	0.019027854
ENSG00000138109	-0.120644608
ENSG00000197446	-0.120644608
ENSG00000134716	1.029263674	1.395801375
ENSG00000106258	-0.625812197	-0.24385516	-0.282702615	-1.200832731
ENSG00000187048	0.759294195
ENSG00000169676	-0.126287751		0.636822098
ENSG00000130427	-1.104948899
ENSG00000022355	2.482357152	3.03673635	2.336704992
ENSG00000109158	2.289174143	2.048898571	2.027349608
ENSG00000145863	2.409079454	2.410767073
ENSG00000187730	2.198199083		1.563867103
ENSG00000120251	2.407047606	3.015902827	2.855667193
NM_000838	2.149661865
ENSG00000198822	2.408404335		1.825407024	1.734312718
ENSG00000084207	-0.518964033	-0.427640838	-0.420002291	-0.344464829
ENSG00000184674	-0.023423601	-0.071060007	0.134637543	-0.203308286
ENSG00000197081	-0.577752393	-0.830624487	-0.676192478	-0.659023674
ENSG00000115594	-0.296192778	-0.634678752	-0.025287442	-1.269032602
ENSG00000139626	-2.974474896	-2.778874472	-2.65319866	-1.748049518
ENSG00000113889	-0.752053283	-1.000542529
ENSG00000124588	-0.106281062	-0.430032881	-0.103073728	-1.087902423
ENSG00000185624	-0.872757097	-0.858958115	-0.796809865	-0.676677075
ENSG00000085563	0.643939865	0.216748194	0.596456114
ENSG00000175535	0.151849316
ENSG00000181222	-1.49E-05	0.438420359	-0.149384061	-0.517623133
ENSG00000181222	0.000164354	0.438420359	-0.149384061	-0.517623133
ENSG00000181222	-4.99E-05	0.438420359	-0.149384061	-0.517623133
ENSG00000181222	0.000217149	0.438420359	-0.149384061	-0.517623133
ENSG00000181222	7.86E-05	0.438420359	-0.149384061	-0.517623133
ENSG00000181222	3.06E-05	0.438420359	-0.149384061	-0.517623133
ENSG00000181222	-0.005720951	0.438420359	-0.149384061	-0.517623133
ENSG00000181222	0.000131295	0.438420359	-0.149384061	-0.517623133
ENSG00000181222	2.80E-05	0.438420359	-0.149384061	-0.517623133
ENSG00000181222	0.00018398	0.438420359	-0.149384061	-0.517623133
ENSG00000181222	-0.000139628	0.438420359	-0.149384061	-0.517623133
NM_000939	-0.417621342
ENSG00000168938	-0.794934553	-1.031670719	-1.693239086	-1.205116757
ENSG00000138814	1.038647402	0.888315852	0.806536639	0.773179828
ENSG00000113494	-0.230669102	-1.142598011	-1.430228539	-1.532311165
ENSG00000073756	-0.500694854	-1.158440821	-1.211727691
ENSG00000131759	-0.298064711	-0.344089383	-0.749921072	-1.088237476
ENSG00000160194	-0.034069293	-0.399390421	-0.624085947	-1.598988046
ENSG00000171824	-0.221165027	-0.607011053	-0.738114564	0.108934354
ENSG00000156983	-0.032374156	-0.552135666	-0.599819563	0.58574044
ENSG00000104537	0.221566775
ENSG00000144283	0.432507744	0.329346189	0.349980346	-0.079228484
ENSG00000007402	0.761329368	0.330963492	0.491283202	0.227988803
ENSG00000133961	0.014389436	-0.282996384	-0.420186978	-0.612547276
ENSG00000115561	0.413969856	0.194136774	0.222679141	0.717138526
ENSG00000140538	2.348999061	1.735711781	2.619286617
ENSG00000114354	-0.289560583	-0.476642986	-0.164790396	-0.53304322
ENSG00000123240	0.565699221	0.511603853	0.761635883	0.129335951
ENSG00000144834	2.084141687		1.692965808
NM_001008411	-0.523574282
ENSG00000168385	-0.099642792	-0.287229519	-0.438257111	-0.558727961
ENSG00000128294	-0.060354504	-0.641134532	-0.539569662	0.141511176
NM_001008656	-0.444360013
ENSG00000073921	0.136756545	-0.141572533	-0.00901511	-0.031560762
NM_001008699	-0.324179484
ENSG00000139842	-0.401076871	-0.487441854	-0.716039558	-0.431317048
NM_001009551	-0.156848657
ENSG00000089685	-2.634690622		-1.526463202	-1.254433583
NM_001012733	0.615442529
NM_001013029	-3.003809613
ENSG00000172733	0.928635435	1.123562208	1.209943736
ENSG00000123843	-2.415473641
ENSG00000114770	0.568087189	0.277461116	0.152548055	0.426825769
ENSG00000160145	1.790309279	0.752568364	1.32180707	1.001469695
ENSG00000163513	-0.384954146	-0.593865513	-0.271125372	-0.601367888
ENSG00000162931	0.996626048	0.461961594	1.064199711
ENSG00000076554	0.257660951	0.168901197	-0.060119053	-0.247002834
ENSG00000214021	-0.194723251	-0.489777538	-0.344558964	-0.199946908
ENSG00000159784	1.698195945	1.580094473	2.194236749	2.077253296
ENSG00000128606	-0.933342438	-0.332106627	-0.137754	-0.060101145
ENSG00000163703	0.439180831	0.215157794	0.139725657	-0.041548552
ENSG00000181856	-0.203575091	-0.338818557	-0.968270632
ENSG00000064651	0.453823658	0.238310049	0.282431276	-0.545949421
ENSG00000145545	0.006183484	-0.27489606	0.456888565	0.019508357
ENSG00000176890	-1.438831196	-1.395324565	-1.597954384
ENSG00000162692	-0.217304725	-0.701977827	-0.410273744
ENSG00000077522	1.391395788	1.083357969	1.388359595
ENSG00000155897	0.603715909	0.189910886	0.698573207	0.163617192
ENSG00000141433	1.826681801	1.251433413
ENSG00000148926	-0.816823718	-1.083945036	-1.105441781	-0.238978076
ENSG00000144843	0.093538251	0.423465587	-0.341324591
ENSG00000081051	-4.110613672			-1.474599293
ENSG00000179477	-1.01657655
ENSG00000161905	-0.977968744
ENSG00000091879	1.760054688	0.462605224	0.713930923
ENSG00000151729	0.712748409	0.698922421	0.637088361	1.399069389
ENSG00000164111	-0.773111158	-0.595529057	-0.935057275	-0.654405798
ENSG00000138356	-0.753340288	-0.916230833	-1.960431136	-1.50589869
ENSG00000110330	-0.253408723	-0.308333372	-0.057727388	0.559608504
ENSG00000091262	-1.230578325		-1.576638532
ENSG00000111348	-0.811620605	-1.076989219	-0.945666364	-0.756353218
ENSG00000071553	0.270626902	-0.068221644	-0.122321839	0.09235461
ENSG00000152785	1.141520167	0.875061263	0.291045775
ENSG00000221819	-0.23263621
ENSG00000145386	-2.542215009	-1.826680422	-2.198657087
ENSG00000106952	0.915167898
ENSG00000129226	-0.556791692		-0.248040218	0.375620887
ENSG00000132964	-0.007290696	0.014622599	0.371898431	0.122741649
ENSG00000136807	0.079577136	-0.025872881	-0.135432174	0.235447569
ENSG00000136457	2.029912565	1.016645996	0.644135798
ENSG00000149554	-1.567630506	-0.841443246	-1.670204036
ENSG00000100604	2.433017647		2.3814476
ENSG00000099622	0.265659363	0.073900884	0.179864135	0.838428535
ENSG00000106367	-0.030943664	-0.241579384	-0.404478439	0.42127124
ENSG00000129562	-0.277466985	-0.424210739	-0.753798047	-0.546002085
ENSG00000058866	1.894949332	0.774200059	1.25543605	2.127874518
ENSG00000167657	0.038191396	-0.224335428	0.014369355	0.007815541
ENSG00000109606	-0.255110694	-0.46412956	-0.315881797	-0.486050989
ENSG00000132535	1.191895543	0.726809534	0.943349765	1.999933792
ENSG00000130816	-0.613547747	-0.795706265	-0.484828687	-0.62093329
ENSG00000110321	-0.218052576	-0.316916	-0.566433147	-0.061028816
ENSG00000066044	-0.436379606	-0.400668269	-0.695170453	-0.385655108
ENSG00000124882	-1.955796088
ENSG00000178607	-0.806687926	-1.50892717	-1.562375869	-0.878941393
ENSG00000170323	1.085592655
ENSG00000163586	-2.67015687		-0.557538048
ENSG00000086570	2.316930325	2.139527213	2.202025136	2.58151179
ENSG00000131781	-0.820206256	-0.438991223	-0.210653435
ENSG00000146729	-0.064100678	-0.304923875	-0.328582629	-0.345278933
ENSG00000102539	-0.023131777
ENSG00000142871	-0.872363398	-1.306421962	-1.604461967	-1.172048302
ENSG00000049249	-1.731697589
ENSG00000165458	-0.683505858	-1.27472185	0.036257494	-0.661565278
ENSG00000185254	-0.120644608
ENSG00000107331	0.849829549	0.484108314	0.614704699	0.691711814
ENSG00000145192	-4.724674336	-2.534373584	-2.455713527	-1.990172431
ENSG00000163295	-1.716776417
ENSG00000106927	-3.587546141		-1.64353608
ENSG00000123505	0.049059637	-0.070214012	0.144191716	0.160533782
ENSG00000175336	-1.214034894
ENSG00000004059	0.035310078	0.011863696	-0.131490889	-0.38678836
ENSG00000129244	2.000894219	1.160615147	1.596528373	1.835826798
ENSG00000116039	-0.93064126
ENSG00000102239	0.311596214
ENSG00000124557	0.128728603	0.010593073
ENSG00000138185	0.781948171	0.105200318	-0.326310011	0.088742458
ENSG00000116815	-0.914403917	-1.331171839	-0.62570898	-0.73286659
ENSG00000158825	-0.689901872	-0.71146522
ENSG00000115163	-2.524652828
ENSG00000089199	1.996480864	1.792999546	2.255150324
ENSG00000123975	-1.035692375	-1.822911098
ENSG00000126353	-0.390523005
ENSG00000161281	2.308924929		0.759145919
ENSG00000091704	-0.120644608
ENSG00000153002	0.23283035	0.864642905
ENSG00000070770	-0.314323389	-0.511103086	-0.551839028	-0.389411936
ENSG00000168036	-0.265141147	-0.496083593	-0.39894243	-0.674025112
ENSG00000171793	-0.881736087	-1.219018088	-0.933354699
ENSG00000080166	-3.499138148	-2.297232604	-2.030765982	-1.785227137
ENSG00000197635	-0.507105231	-0.629137962	0.129126758	-0.937066649
ENSG00000134757	0.433780998
ENSG00000113070	0.429006801	0.056983393	0.590282221	0.294434955
ENSG00000025708	-0.017848056	0.110626705	-0.655288353	-0.545871346
ENSG00000078401	0.30661678	-0.227936664	-0.759141893	0.226901413
ENSG00000138798	-0.460657577	-1.120127585	-0.907167899
ENSG00000158161	-0.329284305	-0.39777099	-0.205681677	0.18187808
ENSG00000138685	0.22102763	0.109863045	-0.127609393	-0.702372441
ENSG00000102678	1.247996866	1.053315887	0.340137256	0.60090565
ENSG00000151702	-0.301357921	-0.625559505	-0.880285508
ENSG00000180447	-0.371242988	-0.503469215	-0.832410834	-0.279601315
ENSG00000131095	2.327019886	3.129775417	2.352266884	1.693572867
ENSG00000198380	-0.314220863	-0.626823782	-0.458437693	-0.74336427
ENSG00000112164	-0.039729544	0.035715552
ENSG00000104812	-0.436378925	-0.519454153	-0.130693462	0.054995484
ENSG00000086696	-2.297995572
ENSG00000173110	0.228231193	-0.235383101	-0.056615418
ENSG00000076662	-1.909227784	-0.472838091	-0.351807357	-1.601400136
ENSG00000169194	0.206966638	0.582967049
ENSG00000120211	-1.348874802
ENSG00000122729	-0.333000732	-0.57688285	-0.903089987	-0.450736618
ENSG00000151655	-1.842442677	-2.16956757
ENSG00000162267	-2.00541696	-1.150810501
ENSG00000055955	0.25080101	-0.29072625	-0.323613312
ENSG00000162434	0.162065448	-0.050706232	-0.012412073	0.400318658
ENSG00000177606	-0.099455321	-0.323181325	-0.136048861	-0.189072846
ENSG00000171223	-0.310119631	-0.49920504	-0.922987002	-1.206548043
ENSG00000151079	0.801617532	0.825622334	0.180481277
ENSG00000162989	1.749174503	1.470490676	0.857693228	1.3940964
ENSG00000170745	-0.002260407	-0.405724688	-0.827729833
ENSG00000128052	0.759268518	0.610156261	0.575288271	1.223331958
ENSG00000084731	1.156486161	1.011045979	0.984488834	0.946563836
ENSG00000113594	-0.816721692	0.13309849	-0.024705873	0.183746247
ENSG00000134013	-1.615922456	-0.776140624	-1.689496944	-1.855194019
ENSG00000123384	0.325550882	0.088973446	0.118894292	0.172848989
ENSG00000139329	-1.870893574	-2.092332239	-2.145344124	-0.962801591
ENSG00000198798	-0.783445741
ENSG00000112118	-1.064795	-1.25391321	-1.247524928	-1.068311945
ENSG00000135679	-0.313213751	-0.447090761	-0.575063001	-0.393186595
ENSG00000198625	-0.193139719	0.075385844	-0.115832636	0.193673669
ENSG00000110484	0.03279439
ENSG00000170430	0.091192449	-0.947022413	-0.307119917
ENSG00000240972	-0.448644147	-0.503525955	-0.653632281	-0.926213272
ENSG00000196611	-2.484215946
ENSG00000137673	-0.191112594
ENSG00000137745	-0.762051153
ENSG00000157601	0.514079626	0.334114516	0.519476853	0.098614211
ENSG00000183486	-1.144943518	-1.810459159	-1.410421031
ENSG00000136997	-1.609055725	-2.135706131	-2.017060587
ENSG00000133020	-0.023131777
ENSG00000162992	2.509791079
ENSG00000077150	-0.650411308	-0.636380124	-0.913802413	-1.396190582
ENSG00000064300	0.495244148	0.12579113	0.452426028	0.649376889
ENSG00000126861	2.384983682	0.878962207	1.212017568	0.984184206
ENSG00000164761	-1.142798316	-1.112149135	-0.800631173
ENSG00000169860	0.074283619	0.139762513	-0.862304033	0.398500027
ENSG00000244165	-0.260865325	-1.18659439	-0.05848246	0.888287785
ENSG00000140564	-1.643247282	-0.27894621	-0.226511905	-0.484784586
ENSG00000197632	-2.535942371		-1.406152936
ENSG00000059758	0.57113982	0.263478126	0.29797019	0.485865734
ENSG00000179094	0.366277029	-0.055062481	-0.065422742	0.403528618
ENSG00000162928	-0.115248476	-0.5189524	-0.255139734	-0.96496824
ENSG00000113068	0.12915423	-0.043890084	-0.221444969	0.010712195
ENSG00000079739	-0.127943735	-0.495325577	-0.659734811	-1.013988292
ENSG00000206075	-2.002541051
ENSG00000078142	0.23461769	-0.05632184	0.69513258	0.293902518
ENSG00000069011	-2.75984211
ENSG00000122861	-1.64098134	-1.849987818	-1.50963299	-1.651469357
ENSG00000120756	-0.481282431	-0.900287885	-0.791082164	-0.914775745
ENSG00000147588	2.485150553	2.649629667	2.193501613
ENSG00000070501	0.248615462	0.414682893	-0.206504978	-0.09008311
ENSG00000100479	-1.290978673	-1.325659111
ENSG00000168002	-0.338234226	-0.584681936	-0.941193623	-0.971791788
ENSG00000186298	-0.292083998	-0.462064078	-0.417946352	-0.38970325
ENSG00000119414	-0.038770638	-0.165367394	-0.371570877	-0.637481186
ENSG00000126583	2.037042519	1.718622965	1.920533267
ENSG00000055332	-0.156377034	-0.199221489	-0.236354981	-0.578309805
ENSG00000161542	-0.234290168	-0.347152872	-0.328235205	-0.931369044
ENSG00000166033	0.540030584	0.324208932	0.245312915	0.662186585
ENSG00000197746	-0.844039327	-0.138777502	-0.003820528	0.067696903
ENSG00000059915	1.770809496	1.876815574	1.94483637	1.230547546
ENSG00000143106	-0.508828828	-0.963734282	-1.051519977	-0.416719282
ENSG00000205220	-0.179868805	-0.038369557		-0.402742293
ENSG00000103035	-0.26502278	-0.512693887	-0.566355274	-0.395396257
ENSG00000127329	0.507343437	-0.214458421	0.658698412	0.823796215
ENSG00000117528	-0.038210568	-0.251558449	-0.210547149	-0.950822602
ENSG00000126838	-0.023131777
ENSG00000128340	-1.155637009		-2.130333768	-1.775111352
ENSG00000196420	-0.404506654
ENSG00000143546	1.617736019
ENSG00000169432	-0.386476673	-0.390858494	-0.276921132
ENSG00000116171	0.117676992	-0.288998338	0.156851043	-0.104249091
ENSG00000006210	0.585327522	0.488407797	0.379057662	0.902053307
ENSG00000112081	-0.066381021	-0.433381432	-0.44015502	-1.020055533
ENSG00000140675	0.03279439		0.526763186	-0.094336953
ENSG00000197208	-0.296669668
ENSG00000075618	-0.301646382	-0.284003542	-0.409511735	-0.350096642
ENSG00000269404	-1.148385943
ENSG00000112658	-0.086475872	-0.446849766	-0.223877934	-0.117468345
ENSG00000096063	-0.471386582	-0.734863141	-0.53760251	-1.124473856
ENSG00000132109	-0.396561841	-0.643520276	-1.156478348
ENSG00000138378	1.518165815	0.258479911	0.907230099
ENSG00000126561	-0.752357075	-0.763117252	-0.95195705	-0.138822265
ENSG00000166888	-0.42519138	-0.533382571	-1.067505916	-0.56375019
ENSG00000087510	-1.718769564	-1.750122527	-1.663366514
ENSG00000160182	-3.319209999
ENSG00000072274	-0.692018441	-0.960039199	-1.127701118	-0.591082229
ENSG00000163235	0.321095904	0.182246972	0.242208018	-0.773351134
ENSG00000137801	-0.858046008	-0.784952042	-0.257951744	-1.185010882
ENSG00000151365	0.313228457	0.484199552	0.280179857
ENSG00000156299	1.246816938	1.096982274	1.001497741	0.84046848
ENSG00000167900	-1.886231228	-1.780379549	-1.924082074	-1.298050895
ENSG00000163815	0.703980848		0.79717246
ENSG00000101470	-0.79586896
ENSG00000130598	-2.105098447
ENSG00000118245	0.03279439
ENSG00000177463	0.165498961	-0.235693673	-0.423294392	-0.537237893
ENSG00000166598	-0.519263007	-0.791884304	-0.751977369	-0.900581432
ENSG00000144935	0.708637528	-0.098943026	0.77171714
ENSG00000168259	-0.025838767	-0.218423574	-0.190627547	0.018680192
ENSG00000119048	0.196080238	-0.072829269	0.266243464	-0.448158151
ENSG00000148154	-0.065364676	-0.447643272	-0.524551571	-1.347893778
ENSG00000105989	1.580643791	-0.7104967	1.324208054
ENSG00000196387	0.125639002	0.012160429	-0.407044808	-0.523246013
ENSG00000103310	2.216367483
ENSG00000099849	-0.261785051	-0.409506063	-0.829270878	0.266110674
ENSG00000111667	0.066517683	-0.165494041	-0.219488238	0.252685931
ENSG00000168148	-0.20741823
ENSG00000135636	0.050850663	0.350183921	-0.242969438
ENSG00000093009	-2.746853827		-1.866581663
ENSG00000198366	-0.581793623
ENSG00000140030	0.646779348	-0.355845654
ENSG00000139220	2.157538495	1.618536186	1.847240358
ENSG00000175264	1.556363143	1.878494439	2.16980117
ENSG00000141293	-1.137117346
ENSG00000135114	-0.373760194
ENSG00000164626	-2.094366197		-1.683629664
ENSG00000073734	-0.264986027
ENSG00000088986	0.26875476	0.035988559	-0.12111647	0.197092415
ENSG00000126581	0.267922236	-0.219002968	-0.706923593	-0.116548667
ENSG00000166396	-0.848574327
ENSG00000101746	2.090055654	1.809805983
ENSG00000114520	0.002331395	-0.176318746	-0.1262408	-0.022664783
ENSG00000125735	-0.861053094	-0.613224989
ENSG00000090621	-0.71385563	-0.747432899	-0.654636151	-0.586008502
ENSG00000168040	-0.475985806	-0.776132837	-0.556504292	-1.148266141
ENSG00000130957	1.13181471
ENSG00000254685	0.394673962	0.075159972	-0.349928239	-0.942445776
ENSG00000163541	0.024263711	-0.199651723	-0.222687279	0.00415596
ENSG00000115604	0.295579502	-0.180611837
ENSG00000137563	-0.58863788	-0.419627036	-0.065149168	-0.67821016
ENSG00000003402	0.238042796	0.025506328	0.202202531	-0.67220178
ENSG00000176749	1.461239007	1.237566078	1.623229054	0.438300944
ENSG00000160294	-0.241316163	-0.355096633	-0.447261537	-0.115657907
ENSG00000127990	0.046164319	0.007818123	-0.235870235	-0.239401735
ENSG00000115919	-1.953292097	-1.762843048
NM_003954	0.036639393
ENSG00000166710	-0.39335949	-0.493388462	-0.572760103	-0.38831854
ENSG00000140379	-0.928681997	-1.131435671
ENSG00000112578	-0.664978713	-0.482411621	0.558111197
ENSG00000108861	0.106026589	0.174405047	0.133429931	0.059575467
ENSG00000007968	-1.76828389
ENSG00000096060	-0.08616664	-0.314649986	-0.491720763	-0.707709563
ENSG00000122025	2.051538029
ENSG00000148702	1.274331066
ENSG00000073578	-0.038097064	-0.223223216	-0.482958683	-0.38829498
ENSG00000100028	-0.21182036	0.014015206	0.078042076	-0.340787724
ENSG00000154620	0.665464714	0.007920484
ENSG00000141526	-1.48696337	-1.395247756	-1.066831103
ENSG00000071539	-2.058252843	-2.023286906	-2.525857475	-2.578807111
ENSG00000160957	0.03279439	-1.205558839	-1.020150823	-1.14217121
ENSG00000124641	-0.450630053	-0.696462826	-0.596007549	0.055816532
ENSG00000120662	-0.062456542	-0.549517499	-0.454158536
ENSG00000107262	-0.025356337	-0.49789701	-0.419903599	0.649821883
ENSG00000137274	-0.225672677	-0.242447281	-0.459333922	-0.846522919
ENSG00000084774	-0.798158469	-0.897179535	-1.64417125	-2.305123558
ENSG00000179218	-0.421844736	-0.669881151	-0.468486487	-0.402293583
ENSG00000137757	0.391358948
ENSG00000110651	0.234076733	0.089078505	0.147488476	-0.059771036
ENSG00000039068	-1.37142621	-1.862905657	-1.149913418
ENSG00000105388	-2.136625467
ENSG00000103653	-0.481530113	-0.277463657	-0.626575258	-0.449974325
ENSG00000130287	2.151411424	1.978553997		1.781232994
ENSG00000112977	-0.911908425	-0.805526705	-1.113878479	-0.51818315
ENSG00000135333	1.052930441	0.663787729	1.089361564	0.715863834
ENSG00000106462	-1.742371427	-1.898461678	-2.201422651	-1.085968199
ENSG00000072506	-0.639685181	-0.616248412	-0.949481354	-1.253748431
ENSG00000129514	-3.253669485	-2.106133283
ENSG00000260027	-2.087755746
ENSG00000075043	-0.020614091	0.826356538	0.9067263
ENSG00000087245	-1.752604978	-1.602152516	-1.041175984	-2.580174026
ENSG00000186310	1.584858067	1.644374096	1.562361921	1.90815663
ENSG00000142655	0.090343223	-0.11516132	0.156354893	-0.021633399
ENSG00000133321	0.18576968		-1.271085459
ENSG00000115009	-2.816782068
ENSG00000136527	-0.334244835	-0.44892322	-0.572682526	0.121142987
ENSG00000135740	0.325172225	0.303258294	-0.115034587	0.652856681
ENSG00000221829	-0.8994498	-1.522643132	-1.221889053	-0.963986341
ENSG00000114738	-0.595942631	-1.037963159	-0.740103506	0.288333876
ENSG00000103769	-0.078436687	-0.208525056	0.067106441	0.002174662
ENSG00000257335	0.057409163	-0.433309095
ENSG00000152583	2.415907974	2.700395556	2.302681881	1.512314142
ENSG00000157456	-2.231639572	-2.060959713	-2.000993615
ENSG00000006016	-0.62735703	-0.525379008	0.049885887	-1.042725435
ENSG00000116754	-0.103980332	-0.220073614	-0.36042026	0.04778744
ENSG00000049245	0.106136129	-0.166935149	-0.229749348	-0.510595027
ENSG00000067221	0.667015456	-0.343420395	0.263361631	-0.635691555
ENSG00000118777	0.590120048	0.492679386	-0.259183073	-0.27851579
ENSG00000172071	-0.201534934	-0.351039977	0.145996451	0.585635936
ENSG00000069943	-0.549745128	-0.352625902	-1.320400431
ENSG00000156735	0.002485329	0.178806227	0.321521633	0.112784847
ENSG00000243147	-0.039427626	-0.468952466	1.077254207
ENSG00000104327	1.956834062	1.744640248
ENSG00000164885	0.215308982	-0.092240135	0.719405346
ENSG00000171711	-0.242555186
ENSG00000116478	-0.997127057	-0.677342688	-1.075346359
ENSG00000096968	0.116615748	-0.083968829	0.130115792	-0.00489811
ENSG00000129159	2.286134736	2.153845545	1.669574734
ENSG00000131398	-0.493727882	1.06844505	1.037308272	0.784118099
ENSG00000085276	-0.126383361	0.126128911	0.765567823	-0.726444427
ENSG00000100985	-0.362185441
ENSG00000103222	-1.084954158	-0.960003477	-0.494595371	-0.833790427
ENSG00000004779	-0.202876276	-0.414857412	-0.487722518	-0.656464927
ENSG00000023228	0.149941198	-0.006291093	-0.078906131	-0.206488833
ENSG00000154678	0.629298553	0.45025712	0.293434243	0.059369246
ENSG00000163536	1.614425794	1.14140308	1.626384284	0.698634174
ENSG00000143365	0.106361247	-0.117924904	-0.448234647
ENSG00000140986	-0.7823223
ENSG00000116560	-0.295046002	-0.440110078	-0.413106394	-0.206274152
ENSG00000105143	1.721614395	1.503450193	0.785877512	1.036412681
ENSG00000124568	-0.889490289
ENSG00000008438	0.201480935
ENSG00000146463	0.113796534	-0.153880288	0.001418583	-0.574431355
ENSG00000108231	1.748462683	1.482794379
ENSG00000066455	-0.082598008	-0.132669157	-0.245262714	-0.636961854
ENSG00000002587	1.207713322	1.639777384	0.387599175
ENSG00000143257	-0.023131777	0.638226446
ENSG00000173992	-0.029720376	-0.440980872	0.473614619	-0.42776834
ENSG00000130489	-0.143431293	-0.57195574	-0.298184392
ENSG00000171564	-3.1179356
ENSG00000134812	-0.020614091
ENSG00000173208	1.604258011	1.556603989	0.901146832
ENSG00000172238	-1.130825023
ENSG00000121594	-0.454311298	0.06279083
ENSG00000131264	-0.017915085
ENSG00000196811	-0.120644608
ENSG00000107968	0.026166809	-0.246024821	-0.447158031
ENSG00000182187	-0.120644608
ENSG00000182578	1.907234745	0.571907574	0.501793701
ENSG00000187323	1.778878229		1.014538411
ENSG00000146648	-0.283864968	-0.475373109	-0.127611914	-0.247214298
ENSG00000126767	0.080497575	0.054990791	-0.021722251	0.457291428
ENSG00000044524	-0.550392445	-0.281496301	-0.413858342	-1.253810378
ENSG00000178568	1.320506002	1.244720381	2.129850951	1.79866037
ENSG00000151422	0.135714594	0.038672757	0.269626325	-0.432624027
ENSG00000000938	1.52695843	0.128252171	-0.467064783
ENSG00000125522	0.127139883
ENSG00000172209	0.738265785	1.145167886	1.354570178	1.023456583
ENSG00000126010	-0.404508736	-0.061310914
ENSG00000197540	-1.467696431
ENSG00000124575	-0.819737633
ENSG00000130656	-3.285839006
ENSG00000172534	-0.327579078	-0.658954538	-0.164282234	-0.694199128
ENSG00000078140	0.106153343	0.001933084	-0.162179977	-0.178737658
ENSG00000108852	2.087967908	0.668750068	0.715173626	0.841970751
ENSG00000118513	-2.610452754	-2.21247426	-1.855048209	-0.897888793
ENSG00000104722	2.275858824	2.357189261	2.592402776	1.879815244
ENSG00000066056	0.468493048	0.502882117	-0.642868058
ENSG00000078900	-0.071794785	-0.182247771	-0.2938359
ENSG00000125084	0.017841081
ENSG00000099957	0.282454997	-0.007905465	0.09631694	-0.151825481
ENSG00000135451	-2.810708273
ENSG00000165029	-0.21208861	-0.478254842	-0.339659398	-0.06804934
ENSG00000172869	0.352834662	0.223851101	-0.14692122	0.558650199
ENSG00000120215	-3.186469134	-1.400659278
ENSG00000134240	-0.942510197
ENSG00000110011	-0.167518389	-0.199151459	-0.163553158	-0.166844255
ENSG00000068383	0.776589243	0.310820223	0.892521421	1.198860647
ENSG00000169047	-0.168322713	-0.496304571	-0.59205577	0.201865091
ENSG00000134333	-0.87313807	-0.922120468	-1.010266917	-0.84052575
ENSG00000129038	-1.875796855			-1.47792476
ENSG00000134061	-0.095374391	-0.42447887
ENSG00000180660	1.411246926	1.819885631
ENSG00000105374	0.5828843
ENSG00000169413	-0.770209311	-0.472217383
ENSG00000169413	-0.769170249	-0.472217383
ENSG00000163221	1.762585226
ENSG00000155090	-0.700060253	-0.978003036	-0.819397548	-0.874166645
ENSG00000056558	-0.549168985	-0.161432827	0.227950576	0.597381729
ENSG00000115657	-0.211300244	-0.652813529	-0.217914884	-0.795493806
ENSG00000169371	-0.028707416	-0.225613426	0.333437021	0.542314662
ENSG00000108179	-0.383353531	-0.486351514	-0.245353542	-0.532927556
ENSG00000112984	-3.331982927	-1.250154889		-1.24565851
ENSG00000173698	-0.78752949	-1.000811008	-0.193396117
ENSG00000136040	0.077823242	0.006886635	0.380305664	-0.152531583
ENSG00000139679	-0.345539528	-0.173278946	-0.77240501	-0.395464718
ENSG00000003756	0.020683889	-0.09614476	0.058787449	0.170878308
ENSG00000112337	-1.084489014
ENSG00000125257	-0.761830681	-1.280845973	-1.750385656	-0.51782513
NM_005887	-0.35459461
ENSG00000197442	0.713257377	0.526883075	0.714289863	0.539356624
NM_005936	0.032018522
ENSG00000163993	-2.217443692		-1.97536321
ENSG00000135452	0.048298869	0.020183097	0.132136485	0.625564847
ENSG00000126778	-1.19448664	-0.967781908
ENSG00000145050	-0.500986785	-1.020573525	-1.009709849	-1.019455716
ENSG00000100601	-0.084094209	-0.443796826	-0.503339267
ENSG00000096006	-1.755880249	-1.551483419
ENSG00000075213	-0.518916363	-0.55256864	-0.325972117	-0.665521952
ENSG00000106100	-0.467930467	-0.750270978	-0.275029545
ENSG00000080986	-2.808824367	-2.236426236
ENSG00000145649	0.108971374
ENSG00000132002	0.05035478	-0.239551568	-0.019476032	-0.433863221
ENSG00000117595	1.115444672	0.142907833	0.420677596	0.185463893
ENSG00000158092	-0.240602593	-0.405048964	-0.659311984	-0.816178405
ENSG00000129559	-0.034555331	-0.358402902	-0.600358369	0.233629445
ENSG00000165973	2.256308767	0.486688905
ENSG00000154146	1.773932199	1.431223074	1.706592534	1.652490076
ENSG00000129535	0.03896217	0.343674251	-1.023731518
ENSG00000133636	-2.000203127	-1.672356543		-1.383803636
ENSG00000115942	-0.212249612	-0.190213292	-0.427462155	0.881317049
ENSG00000134853	-0.255489617	-0.36195162	-0.796060083	-0.708317763
ENSG00000112033	0.061951987	-0.040117223	-0.279799908	-0.308880899
ENSG00000068971	0.738087002	0.304381539	0.928942369	1.22087242
ENSG00000164754	-0.217973922	-0.333814573	-0.249597554	-0.330359765
ENSG00000110080	-0.841818092	-0.475965703	-0.749665101	-0.769021964
ENSG00000118503	-1.140744425	-1.088666913	-1.598505037	-0.081908379
ENSG00000198315	-0.042951549	-0.089827735	-0.38751048	-0.105579789
ENSG00000125462	2.20016786	1.851845443	1.647472418
ENSG00000131236	-0.251604332	-0.457901654	-0.233101281	-0.317442952
ENSG00000148688	-0.091608076	-0.037778502	-0.344465508	-0.737556207
ENSG00000066777	0.053759453	-0.153011397	-0.308935934	-0.352182518
ENSG00000119655	-0.455359366	-0.489817908	-0.280525824	0.020281375
ENSG00000128050	-0.842268916	-1.00369911	-0.802135625	-0.771700432
ENSG00000152291	0.101805245	-0.0312268	-0.164315838	0.180717457
ENSG00000065135	-0.394935713	-0.673246854	-0.646662223	-0.426853161
ENSG00000117394	-0.381769842	-0.46179283	-0.078268594	0.327484858
ENSG00000147100	0.270780398	0.160294189	0.282743423	0.567839795
ENSG00000068323	0.148506876	-0.257290161	0.260055713	0.071545191
ENSG00000006116	2.352210311
ENSG00000120063	-0.119820312	-0.398371092	-0.384883911	-0.352102663
ENSG00000180245	0.007984058
ENSG00000136535	2.324838997	1.849389448	2.006417417	1.217682869
ENSG00000134262	0.148544963	-0.04410967	-0.346252742	0.104170623
ENSG00000009724	-0.561907789	0.28815818	0.31009161
ENSG00000145703	-1.463412933	-1.23695416	-1.090609505	-1.62864117
ENSG00000184640	-0.41875532	-0.473739807	-0.162537278	-0.212500526
ENSG00000036530	2.305335884	0.78246309	0.981329982	1.02287689
ENSG00000108309	2.221810823	2.069421409	2.40923674	2.183622155
ENSG00000165416	0.152168521	-0.027445231	0.017947755	-0.042737701
ENSG00000065485	-1.108733831		-0.87488991	-0.976411099
ENSG00000089248	-0.287738051	-0.575406006	-0.613829873	-0.450394439
ENSG00000171033	0.952396723	0.714736992	1.083016414	0.440820379
ENSG00000172409	-0.331170761	-0.490327892	-0.552552074
ENSG00000118508	-1.041349961	-0.697371863	-1.337597903
NM_006841	0.157297293
ENSG00000185615	0.803260371	0.913719826	0.84008593	1.297302123
ENSG00000152518	-0.498095833	-0.816606391	-1.031074797	-0.827088298
ENSG00000122592	-1.08197639		-1.170344367
ENSG00000129194	1.790217594	0.240295349
ENSG00000107833	-0.834726446			0.867585679
ENSG00000106829	0.552621016	0.376536107	0.40489325	-0.059265023
ENSG00000104435	2.365675614	3.28554064	2.825296264
ENSG00000131437	0.885191694	0.670420443	0.800073932	0.508736939
ENSG00000136045	-0.243218333	-0.311121506	0.021022838	-0.985285839
ENSG00000044012	0.037825298
ENSG00000127831	-1.905688337	-1.261681627	-2.167317335	0.02181239
ENSG00000167635	-0.175624749	-0.471452905	-0.246167157	-1.125667671
ENSG00000163867	-0.21789658	-0.355991417	0.119984142	0.465095644
ENSG00000168309	2.245141429	2.105132821	1.773440263
ENSG00000156076	2.359902233	1.720016655
ENSG00000101751	0.128026443	-0.415378915	0.0810736	0.266222003
ENSG00000139629	0.153796089	-0.255126695	0.217605272	-0.727743786
ENSG00000087916	-2.174144061	-2.036975205
ENSG00000106536	0.333073951	0.184794847	0.201645364
ENSG00000137491	0.837798334	0.383150775	0.59836818	1.394951732
ENSG00000011009	-0.424016021	-0.475090743	-0.531462467	-0.070834542
ENSG00000114383	0.28775244	0.357271929	-0.126558763	-0.218030856
ENSG00000164106	2.290731726	1.033174947	1.311388447
ENSG00000118217	-0.041885668	-0.209296879	-0.122611461	-0.273035616
ENSG00000135775	0.072005418	-0.158409985	-0.00373198	-1.328088228
ENSG00000147140	-0.564124773	-0.737653995	-0.719281225	-1.098956275
ENSG00000148444	0.029659504	-0.22850352	0.352887982	-0.708224727
ENSG00000130021	-0.228843049	-0.545430782	-1.030950362	-0.793679462
ENSG00000148308	-0.124897224	-0.041304856	-0.968015176	-1.230853652
ENSG00000065457	-0.204563941	-0.577844238	-0.360841447	-2.33648222
ENSG00000035720	-0.730185105
ENSG00000016602	1.673563579
ENSG00000129158	0.440941076	0.37212867	0.010744675	-0.103095188
ENSG00000125746	0.53949224	-0.145786777	0.395086907	0.305129635
ENSG00000167196	-0.386865866	-0.389819455	0.670254572	-1.242718401
ENSG00000171956	-0.436022616
ENSG00000135547	0.462740287	0.445832839	0.223665341
ENSG00000147166	-0.6667697
ENSG00000176076	0.8182212	0.100670162	-0.04773156
ENSG00000090889	-2.022091072	-2.546064804
ENSG00000128590	0.217386117	-0.162122571	-0.029855662	0.536124104
ENSG00000108960	-0.148378616	-0.273501993	-0.260328879	-1.049737629
ENSG00000169006	2.189113595
ENSG00000168124	0.494413834
ENSG00000159339	0.006267917
ENSG00000124664	-0.753374561		-0.906050791
ENSG00000066923	-0.90728712	-0.309057849	-0.329673403	0.652873883
ENSG00000125637	-0.837163939	-1.216990147	-1.760578452
ENSG00000124920	1.146680522	0.515891253	0.546309282	0.254153189
ENSG00000180209	-0.190012441
ENSG00000204856	0.013022768	-0.29191543	-0.798276459	-1.412950757
ENSG00000101638	1.79559452	1.973815417
ENSG00000063245	0.131444573	-0.379774161	-0.136553691	-0.096489782
ENSG00000100156	1.330671754	-0.042354578
ENSG00000256294	0.146031486	-0.108274575	0.534533756
ENSG00000183837	1.389670736	1.426030417	1.383244743	0.640106417
ENSG00000100083	0.240464371	-0.28805354	-0.557833475	0.038845163
ENSG00000196305	-0.468222641	-0.701139575	-0.366090274	-0.466352724
ENSG00000106565	1.471501562	0.714542636
ENSG00000185432	0.427625544	0.230882374	0.392096072	0.202825512
ENSG00000083937	0.140627499	-0.273837802	-0.405580732	0.512918924
ENSG00000172172	-0.540455752	-0.523837374	-0.288213883	-0.492289412
ENSG00000104447	0.027321477	-0.138337979	-0.231045107	-0.148194508
ENSG00000196323	0.065186448	0.039014111	0.150596479	0.149261279
ENSG00000094755	-1.154550617
ENSG00000075275	-1.994574755		-1.545727852
ENSG00000118600	-0.321358039	-0.365741549	-0.749162437
ENSG00000110696	-0.040829183	-0.217321507	-0.277512015	-0.674683863
ENSG00000100029	-0.310314613	-0.703241788	-0.755734649	-0.516071006
ENSG00000091651	-1.010204372	-1.365097818	-1.518774981	-1.070176716
ENSG00000105679	0.024757515
ENSG00000136694	0.037825298
ENSG00000104808	0.177642714		-0.722293433
ENSG00000137502	0.315882778	0.109380307	-0.162680577	0.341241442
ENSG00000142149	0.406314186	-0.229175872	-0.1287407	-0.469087833
ENSG00000146378	-0.80680538
ENSG00000066135	-0.074316215	-0.049856698	-0.691200773	-0.549653408
ENSG00000147488	2.354357827	2.841017999
ENSG00000130052	-0.280003035	-0.464265934	-0.199226638	0.155546473
ENSG00000110917	-0.411166192	-0.774593325	-0.73282704	-0.685608969
ENSG00000166803	-2.377686239			-1.708150396
ENSG00000175224	0.243374773	-0.043638692	0.46472365	0.170046083
ENSG00000126787	-2.625919753
ENSG00000023287	0.269009692	0.059508505	0.503346363	0.040826912
ENSG00000165304	-2.900038988	-2.44083862	-2.276832268
ENSG00000150961	-0.491209341	-0.512759487	-0.052772432	-0.812680102
ENSG00000164961	-0.082422244	-0.241588807	-0.521423922	-0.469219132
ENSG00000022840	0.028723297	0.003536716	-0.245336221	-0.442721967
ENSG00000071246	0.66152655	0.401808795	0.235106787	0.510369182
ENSG00000121940	-0.143467953	-0.039466202	-0.529450409	-0.006369543
ENSG00000104660	-0.01272155	-0.101731342	-0.55924261	0.473929113
ENSG00000100249	0.037825298
ENSG00000181722	0.79846085	0.379366816	0.54827472	0.495615474
ENSG00000130643	2.36369471	1.211609506	1.078218287
ENSG00000165417	0.280335726	0.101612574	0.358773815	0.234405031
ENSG00000125046	-1.544597023	-1.067296182
ENSG00000186184	-0.472939592	-0.369905761	-0.225970668	-1.254641315
ENSG00000176390	-0.351640836	-0.41207287	-0.016857902
ENSG00000143653	0.025145818	-0.173644397	-0.146109166	-1.096394641
ENSG00000117362	-0.326200099	-0.83551465	-0.340133714	-0.571745409
ENSG00000171853	0.079285822	-0.285084082	-0.274167658	-0.083749346
ENSG00000100908	-0.194322898	-0.683133069	0.14472729
ENSG00000067533	-0.34597608	-0.34689309	-0.204207112	-0.20969986
ENSG00000155957	-0.118982718	-0.268425332	-0.209441698	-0.718455281
ENSG00000106153	-0.260341855	-0.407891402	-0.538326253	-0.260520724
ENSG00000133107	1.565058845	0.943824151
ENSG00000077080	2.487693183		1.103361501
ENSG00000088543	0.693991625	0.337310053	0.457655086	0.988110453
ENSG00000183258	-0.176964274	-0.499758019	-0.055009965	-0.089517821
ENSG00000142619	-0.842632013
ENSG00000169738	0.159990321	0.399629716	0.009939424	0.551590925
ENSG00000167157	-1.677298377
ENSG00000144366	-1.446233723	-0.323553882	-0.641273026	0.259116819
ENSG00000135945	0.282371196	0.009494476	-0.044305414	0.31403881
ENSG00000108352	0.796831426	0.637734529	1.044124924	1.417701056
ENSG00000117724	-2.026593986	-1.923727279	-2.913353062	-1.88568969
ENSG00000131097	1.694263541
ENSG00000105053	-0.098334853	-0.433238797	-0.375981067
ENSG00000143476	-2.714297456	-2.582282709		-1.507873975
ENSG00000177951	-0.160452062	-0.386143534	0.057478232	-0.962413214
ENSG00000177951	-0.161377765	-0.386143534	0.057478232	-0.962413214
ENSG00000127588	2.124927604		1.681283123
ENSG00000134602	-1.054400727	-1.143117742	-2.033034428
ENSG00000184524	1.828950778	2.021503323	1.70176479
ENSG00000182631	-0.044511291
ENSG00000176928	0.481772424	0.312848262	0.593058747
ENSG00000134285	-1.532689393	-0.767325168	-0.804378194	-0.159555495
ENSG00000135365	1.17622967	-0.218685364	0.30044493	0.629812014
ENSG00000137877	0.814313875	0.605151068	1.527200119
ENSG00000130193	-0.313737132	-0.508891654	-0.298827728	0.008851002
ENSG00000083750	0.359829742	0.191209767	-0.218211294
ENSG00000196092	-0.81705784	-1.38711591	-1.035715552
ENSG00000148082	1.240106581	0.854346265	1.442334923
ENSG00000118900	-0.153077593	-0.59627147	-0.934450714	-0.096029497
ENSG00000196104	2.281620408	2.893840991	2.451349906
ENSG00000175866	1.092192866	0.642681363	-0.205740918	0.12680049
ENSG00000160868	-0.585503665	-0.977723605
ENSG00000148291	-0.289322723		-0.690018458
ENSG00000157423	1.325324676	0.273001272	1.531272846
ENSG00000157423	0.907858875	0.273001272	1.531272846
ENSG00000073598	0.485333113
ENSG00000165023	2.298432631	3.164072465	1.75476765	2.368207166
NM_017609	1.705691967
ENSG00000132840	0.003487201	-0.341875883	0.522283413	0.593761971
ENSG00000196544	0.154566469	0.122519262	-0.045875489	-0.26659878
ENSG00000198088	-1.453792095	-0.924702625		0.209167718
ENSG00000127452	-0.307281257	-0.740304368	-0.528281674	-1.169770698
ENSG00000105523	-0.191671945
ENSG00000104907	-0.391215603	-1.061203969	-0.973012229	-1.236042659
ENSG00000066654	-0.09925768	-0.347116572	-0.446892988	-0.894848165
ENSG00000130940	-0.524554571	0.452942777	-1.095994745
ENSG00000140987	0.004646808	-0.31956506	-0.105438117	-0.739989477
ENSG00000120669	-0.29457237	-0.238174678
ENSG00000095539	-0.082012524	-0.017254733	-0.562470489	-0.281455286
ENSG00000088992	-0.063269502		-0.293116456	0.229004367
ENSG00000049283	0.234850788	-1.042151278	-0.02165156
ENSG00000152683	-0.266933866	-0.710988501	-1.021810406	-0.282874705
ENSG00000066739	0.451345298	0.541572218	0.288821661	0.635204235
ENSG00000067704	-0.408645063	-0.599265654	-0.72320176	-0.72800163
ENSG00000105248	-0.041029565	-0.097875572	-0.208654903	-0.760035051
ENSG00000198816	0.446572514	0.317003022	0.179802394	0.095002258
ENSG00000138180	-2.767303045	-2.167380865
ENSG00000113838	-0.02739468	-0.403303549	-0.583076765	-0.825708174
ENSG00000163798	0.144347695	-0.036114266	0.110457513	-0.086649457
ENSG00000196368	0.435799462	0.456929701	0.408445951
ENSG00000121570	0.024757515
ENSG00000136108	-0.529460268	-0.687819638	-0.22143362	-1.238637406
ENSG00000109674	-2.854411608
ENSG00000182551	-0.224923009	-0.290972157	-0.280186093	-0.714825977
ENSG00000161558	-0.168743213	0.080158287	-0.748134168	0.010973158
ENSG00000139291	0.008447231	-0.144348618	-0.298039895	-0.033067296
ENSG00000112685	-0.05105685	-0.223565331	-0.425609408	-0.583221352
ENSG00000151116	-0.06839911	-0.158464811	-0.415839816	-0.595309571
ENSG00000136444	-0.018458785	-0.025963525	-0.283709058	-0.33358382
ENSG00000155189	-0.161779072	-0.309177993	-0.208115873	-0.587128876
ENSG00000168216	0.631009701	0.393737126	0.508514497	0.669775788
ENSG00000147408	0.191808522	-0.018772223	0.43527754	0.031458214
ENSG00000121931	-0.631919614	-0.481476333	-0.141520236	-0.446389571
ENSG00000196329	1.159552617	0.169057996	1.062247049	0.153319829
ENSG00000144827	0.226755031	-0.058813642	-0.241886085	0.520157628
ENSG00000157445	1.27860273	0.658525701	1.05128257
ENSG00000123485	-2.80303048
ENSG00000065970	0.21949578	0.025048332	-0.40221272	0.440264323
ENSG00000108651	-0.398092153	-0.217699425	-0.19933082	0.170304923
ENSG00000125037	0.043244642	-0.187196565	-0.041325592	-0.875061263
ENSG00000053501	0.070802235	-0.286673791	-0.242140221	0.440317472
ENSG00000133169	2.003089994	0.618323278	0.305319479	0.253971016
ENSG00000002933	1.53256576		0.964249737
ENSG00000168078	-2.939709068		-1.55517787
ENSG00000130844	0.425863682	0.074251863	-0.139939518	0.28258008
ENSG00000196345	0.506688883	0.066649267	-0.313113156
ENSG00000152503	0.65355891	0.401307217	0.222580237	1.034432846
ENSG00000056736	0.099774633	-0.119941612	-0.159017636	-0.826287071
ENSG00000167977	-0.36817607	-0.447744135	-0.411132553	-0.580701525
ENSG00000125630	-0.533669425	-0.590043397	-0.18485675	-1.023871172
ENSG00000167916	0.560881136
ENSG00000145569	0.041204336	-0.110363271	-0.719331287
ENSG00000166479	0.041562567	-0.248641926	0.199553227	0.183201636
ENSG00000138381	0.104377216	-0.245501522	0.35553485	0.057771552
ENSG00000178828	-1.491421411
ENSG00000106004	-1.534926012	-1.212622388
ENSG00000101928	-0.38454675	-0.716674904	-1.336717645
ENSG00000204290	0.019620802
ENSG00000136688	-0.206283509
ENSG00000156265	0.148436391	-0.508616885	0.445522269	-0.640231555
ENSG00000079257	-0.680432603	-0.397522618	-1.182362768
ENSG00000154975	2.438434484	1.652592757	2.505128772
ENSG00000076924	-0.035839327	-0.171359672	-0.011067563	-0.622444812
ENSG00000108588	-0.054787906	-0.303641071	-0.319221033	-0.759933106
ENSG00000152595	1.788868584
ENSG00000163050	0.217481376	0.228097305	-0.206822411	0.490733831
ENSG00000163818	0.125926059	-0.242192982	-0.342000002	0.231563778
ENSG00000165887	0.300313534
ENSG00000106328	0.024757515
ENSG00000164494	-0.287077362	-0.438648018	-0.556195015	0.470077297
ENSG00000101115	-1.900228226	-1.957302473
ENSG00000070388	0.508382117
ENSG00000175348	0.436450634	0.116457444	-0.001851413	-0.255090478
ENSG00000197329	0.289176452	-0.063322342	-0.652603905	-0.865599136
ENSG00000111732	0.019620802
ENSG00000125457	-0.536463186	-0.344502601	-0.846689659	-0.643064949
ENSG00000033122	1.764288016	1.475378969	2.070840629	1.360848697
ENSG00000048028	-0.202280807	-0.301231866	-0.555142584	-0.713753108
ENSG00000150991	0.021694791	-0.098330143	-0.105374774	0.03229231
ENSG00000150991	0.15638277	-0.098330143	-0.105374774	0.03229231
ENSG00000150991	0.150027384	-0.098330143	-0.105374774	0.03229231
ENSG00000150991	0.146219244	-0.098330143	-0.105374774	0.03229231
ENSG00000150991	0.135236897	-0.098330143	-0.105374774	0.03229231
ENSG00000150991	0.1455446	-0.098330143	-0.105374774	0.03229231
ENSG00000150991	0.132462979	-0.098330143	-0.105374774	0.03229231
ENSG00000150991	0.12434551	-0.098330143	-0.105374774	0.03229231
ENSG00000150991	0.114327065	-0.098330143	-0.105374774	0.03229231
ENSG00000150991	0.140818143	-0.098330143	-0.105374774	0.03229231
ENSG00000150991	0.115029109	-0.098330143	-0.105374774	0.03229231
ENSG00000173406	1.190715869	0.925928642	0.530169435
ENSG00000163406	0.860729645	0.734250109	0.554136439	0.321452667
ENSG00000047597	0.198998616	0.003894171	-0.155360077	0.425169662
ENSG00000034510	-0.329413229	-0.203153195	-0.299350019	-0.834218954
ENSG00000100095	1.639541435	1.559084018	1.184832918	0.772103895
ENSG00000109079	0.076860375	0.032900214	0.333620909	-0.147066765
ENSG00000127191	-0.393678727	-0.679502567	-1.503395251	-0.14616438
ENSG00000171819	0.538301064	0.801840093	0.009208002
ENSG00000071991	0.876941094	0.468422282	0.613713587
ENSG00000158497	0.037825298
ENSG00000204439	-0.078665933	-0.351944744	-0.351522496	0.448826128
ENSG00000165553	2.008927439		1.248366882
ENSG00000256683	0.372177092	0.174825597	-0.370508786
ENSG00000171509	2.034348988	1.79484587	1.494301092	0.508877851
ENSG00000071575	-0.446459111	-0.571432647	-0.549909118	0.190872876
ENSG00000112182	0.315843517	0.182340208	0.449011875	1.65813375
ENSG00000239713	-0.74552796	-0.82726887	-0.758861688
ENSG00000215251	0.045881288	-0.357083523	-0.569401561	-0.299827042
ENSG00000109424	0.001292628
ENSG00000151806	-0.053839358	-0.242381936	-0.139344351	-0.601019211
ENSG00000156639	-0.144100311	-0.206618427	-0.518234989	-0.131896503
ENSG00000167720	0.18840985	0.29131383	0.105139295
ENSG00000162374	2.415391159	1.801376108	2.029214627
ENSG00000131910	-1.998348906
ENSG00000158164	-1.640853688
ENSG00000136156	0.47545766	0.433724137	0.309815908	0.268639446
ENSG00000221946	2.310438915	0.867479459	2.161607547
ENSG00000261609	0.285216472	-0.114888735	-0.019478353	0.152488597
ENSG00000068097	-0.276225627	-0.470515022	-0.549644984	0.571344267
ENSG00000189037	-0.990143487
ENSG00000129595	0.618136142	-1.008900912	0.246393362
ENSG00000169393	-1.643508065
ENSG00000259494	-0.067829836	-0.34756232	-0.19632067	-1.533221111
ENSG00000142910	0.167838816	-0.052063312	0.205738138
ENSG00000123892	-2.205436315
ENSG00000089116	0.804208014
ENSG00000138075	-0.950138563
ENSG00000081800	0.001292628
ENSG00000196511	0.585602554	0.281268752	1.163698979	0.096523802
ENSG00000120318	-0.223554184	-0.295339736	-0.201276153
ENSG00000144848	-0.014222946	-0.33173631	-0.179533441	0.549259733
ENSG00000118855	-0.304085212	-0.334813111	-0.204037971	-0.345518022
ENSG00000186205	-0.134090933	-0.611656443	-0.998308161
ENSG00000144909	0.02942759	-0.209204524	-0.516386084	-0.357556655
ENSG00000136536	0.001079595	-0.352289133	-0.001896251	-0.100593063
ENSG00000006282	0.042156475	-0.14725189	-0.235187268	-0.048875824
ENSG00000163814	-1.197933036	-1.51851394
ENSG00000145740	-0.250830949	-0.83841343	-0.414232956	-0.636109436
ENSG00000159202	-0.065185953	-0.341553409	-0.304189936	-0.525824339
ENSG00000103254	-0.017143726	0.265384279	0.236044853	0.023807152
ENSG00000198171	0.222378383	-0.087361692	-0.448548951	-0.653794132
ENSG00000106330	-0.265835502	-0.88536122	-0.078613038	-0.386742747
ENSG00000157219	2.073756782	2.064073828
ENSG00000120068	-1.401638766
ENSG00000110079	-0.136053974	-0.367652685	-0.389912156
ENSG00000124194	1.602849139	0.597736087	1.311793532
ENSG00000107874	0.252853979	-0.047316898	0.10611648	0.421793035
ENSG00000169696	0.008170008	-0.363951234	-0.497057577	-0.622364375
ENSG00000198925	0.138347668	-0.176689309	0.180376504	-0.030461632
ENSG00000136982	-0.766468098	-0.974140377	-0.859092395	-1.356851392
ENSG00000115648	-2.037142786	-2.461984187	-2.140287046
ENSG00000125648	0.559385976	0.455624925	0.159128791	0.540604866
ENSG00000141527	-1.091194613		-0.541675231
ENSG00000128965	0.036492293	-0.197144398	-0.662286988
ENSG00000119487	-0.116290172	-0.303405171	0.097016191	-0.85395171
ENSG00000125505	-0.062615008	-0.032562296	-0.385052975	-0.151219938
ENSG00000130544	0.184903989	0.002513285	-0.110084094	0.851973558
NM_024342	0.184920989
ENSG00000152229	-0.865901205	-0.847863456
ENSG00000134245	0.619887387	0.15217448	0.085380638
ENSG00000163521	-0.300477902	-0.389941125	-1.068274232
ENSG00000163820	-0.294026554	-0.489760212	-0.675198417	-0.722119704
ENSG00000084628	0.418445477	0.443683248	0.011964792	-0.15462622
ENSG00000006831	0.023817243	-0.248313557	-0.487032454	0.161303724
ENSG00000161981	-0.019478907	-0.373204206	0.162605166	1.333319149
ENSG00000140598	-0.381943786	-0.054559061	-1.1514472
NM_024588	-0.018230436
ENSG00000138399	0.120596133	-0.372838523	-0.458297493	-0.900020424
ENSG00000128563	0.013106117	-0.143733791	-0.265508673	-0.638038091
ENSG00000131914	-3.165976668	-2.607894732
ENSG00000214193	-0.233025443	-0.503855508	-0.594251208
ENSG00000086848	-0.153243467	-0.165773156	-0.287660239	-0.930281477
ENSG00000135220	-1.85565107
ENSG00000171241	-1.391698128	-1.971120396		-2.194293734
ENSG00000133962	-0.221802187
ENSG00000110583	-0.21952667	-0.504755239	-0.569217186	-0.312265403
ENSG00000197056	-0.498214469	-0.666274673	-1.234817718
ENSG00000104218	-0.022286474	-0.090992207	-0.076261774	-0.465587445
ENSG00000103351	0.284585594	0.03926603	0.200851009	-0.213963298
ENSG00000112195	-0.254801094		0.054712333
ENSG00000153395	-0.446852044	-0.278973689	-0.644565013	-0.919183889
ENSG00000170537	0.490213554	0.112746948	0.475892698
ENSG00000101442	-0.009996629	-0.412498729	-0.359678142	-0.412598441
ENSG00000178401	-0.835197264	-0.818500272
ENSG00000068137	-0.264148765	-1.172862289	-0.646046909	-0.059404069
ENSG00000178966	-0.306909888	-0.63604652	-0.505529441	-0.57284144
ENSG00000172775	0.107168	-0.040140505	0.289026753	0.04373565
ENSG00000178662	2.112220442	2.455056988	2.54264762
ENSG00000149548	-0.816430907	-1.457753093	-0.743768938
ENSG00000114648	0.021548901	-0.052995098	0.260460253	-0.449482858
ENSG00000132773	-0.55562351	-0.576242891	-0.469349577
ENSG00000162174	0.585036919	0.51006717	-0.279451663	0.635230864
ENSG00000157796	0.264037063	0.088138477	0.605200623	0.45764002
ENSG00000120685	-0.003243861	-0.018615143	-1.207711455	0.537518626
ENSG00000175575	0.124939419	0.16792247	-0.189860167	-0.304186467
ENSG00000176783	-0.141033403	-0.420694335	-0.974557463	-0.753512214
ENSG00000128886	0.085758295
ENSG00000160460	2.092723659	2.547395988	2.051765736
ENSG00000166510	0.061618548	0.116899934	-0.145995447	0.529674902
ENSG00000068120	-0.284561116	-0.271039496	-0.249413283	-0.053158337
ENSG00000148516	0.270518472	0.338674364	0.426810562	0.484878614
ENSG00000162552	0.223717138	-0.158229903	0.095649361
ENSG00000162520	-0.608518823	-0.86431066		-0.498262845
ENSG00000015592	2.323709861
ENSG00000243729	-1.114499659
ENSG00000221978	-0.165319622	-0.395493222	-0.291393751	0.116449604
ENSG00000005189	-0.602026936	-0.43488769	-1.060407245
ENSG00000170925	-0.147134981
ENSG00000152284	-0.675700134	-0.394901294	-0.524781943
ENSG00000127774	-0.361412738	-0.232328943	-0.23861344	0.352502818
ENSG00000110060	-0.313003486	-0.361383726	-0.394868862	-0.008165132
NM_031988	0.26496868
ENSG00000114473	0.216894661	0.354971805	-0.727451225
ENSG00000157890	1.705236164	1.557239086	1.534308207
ENSG00000121270	0.355272778	0.510181356
NM_032644	-0.096333378
ENSG00000135119	0.314995219	0.116547555	0.483075735	0.101850928
NM_032845	-1.643540745
ENSG00000082126	-0.063150279	-0.176606131	0.393730336
ENSG00000181896	-0.435664801	-0.675333605	-0.35352215
ENSG00000141946	0.072211686
ENSG00000186231	1.618824637	1.824690649	1.225053889
ENSG00000161634	0.024757515
ENSG00000150526	-1.671778687
ENSG00000124762	0.003307806	-0.540448903	-0.654380027	-0.332744409
ENSG00000014919	-0.229000053	0.052830834	-0.42816018	-0.820656144
ENSG00000198563	-0.125413737	-0.6065802	-0.127404081	-0.451799375
ENSG00000066697	-0.272165819	-0.465228549	-0.225317574	-1.264470894
ENSG00000152049	-0.407111061	-0.708541954	-0.44248382	-0.342181874
ENSG00000092531	-0.491119649	-0.431321458	-0.261137604	-1.592239071
ENSG00000169918	1.977413826
ENSG00000051180	-1.893003328	-1.833704768	-1.971536765
NM_134422	0.000344168
NM_138292	-0.181619497
NM_138566	1.226972145
ENSG00000137413	-0.362351895	-1.055508854	-0.984445285	-0.520720828
ENSG00000132170	-0.525118552	-0.880112318	-0.122977104	-0.545986232
ENSG00000112062	-0.062157146	-0.269658815	-0.327289114	-0.152047585
NM_139238	-0.454207543
ENSG00000115415	-0.041519021	-0.108973287	-0.652905621	-0.201474342
ENSG00000161649	0.001292628
ENSG00000130045	-0.752141753
ENSG00000100321	0.913826162	1.265053789	0.749683966	1.269381148
NM_145751	-0.661069066
ENSG00000005981	0.250376347	-0.011761111	0.505516626
ENSG00000154485	0.782941685
NM_152466	0.456151466
ENSG00000196381	0.638862956	0.435547052	-0.692339425
ENSG00000180532	-0.249898303
ENSG00000174015	-0.00501245
ENSG00000188785	0.104920464	-0.306979328	0.139237444	-0.799617258
NM_152942	-1.394174368
ENSG00000013275	-0.14569156	-0.345534026	-0.41502968	-0.172276526
ENSG00000164451	-1.098511211
ENSG00000177294	0.218271433
ENSG00000137204	-0.486366187	0.063447218
ENSG00000178591	0.024757515
ENSG00000123576	-1.911011538
ENSG00000169495	-0.076512019
ENSG00000169398	0.193433279	-0.012103674	0.209706082	-0.039150593
NM_170605	0.151545157
ENSG00000160789	-0.81087308	-0.733832514	-0.700838204	-1.048892371
ENSG00000159423	0.077039467	-0.236124387	-0.553002314	-0.709423615
ENSG00000151470	0.191391154	0.012284982	0.771271698	1.383289798
NM_173572	0.999537607
NM_173616	0.024757515
ENSG00000104067	-0.014068344	0.162624106	0.758646649	0.020396406
ENSG00000079102	2.25053595	1.393788463	0.758105458
ENSG00000114013	-0.1485584	0.138844224	-1.285997852
ENSG00000183625	-1.57394616
ENSG00000100644	-0.325251317	-0.447971443	-0.692965586	-0.243279143
ENSG00000135903	-0.469445347	-0.595736106	-1.152361158
ENSG00000132646	-1.008222234	-1.133160486	-1.352191771	-1.746195831
ENSG00000152464	-0.131468484	-0.360280875	-0.642215126	-0.154645074
ENSG00000239672	-0.394416769	-0.694482596	-0.835731683	-1.538995144
ENSG00000104964	0.564075773	0.502973059	0.525287627	0.226894902
ENSG00000106852	1.552035726	0.158683461	0.051976611	-0.679454316
ENSG00000115540	0.22679145	-0.119349096	0.023153209	0.407415366
ENSG00000119139	0.32979216	0.012109224	-0.067238165	0.290452228
ENSG00000143748	-0.342634584	-0.889730427	-0.764917639	-0.168957432
ENSG00000160049	-0.446725066	-0.847288334	-0.872873801	-0.485897512
X03205	0.016369468
X03205	0.082522237
X03205	0.082490556
X03205	0.079569427
X03205	-0.003616152
X03205	0.023097724
X03205	0.005703341
X03205	0.015876278
X03205	0.056006076
X03205	-0.011714145
X03205	0.050240855
